# Supplementary material for: Internal transcription termination widely regulates differential expression of operon-organized genes including ribosomal protein and RNA polymerase genes in an archaeon
Source: Nucleic Acids Res. 2023 Jul 13;51(15):7851–67. doi: 10.1093/nar/gkad575 (PMC10450193; doi:10.1093/nar/gkad575)
Supplement: gkad575_Supplemental_Files [file gkad575_supplemental_files.zip]

Archive with 5 entries (5 files):
- Dataset S1. Defined operons of M. maripaludis.xlsx
- Dataset S2. Transcription profiles of the ioTTS containing operons.xlsx
- Dataset S3. Transcription abundances of the rpl37Ae_rpoP genes in different organisms.xlsx
- LetPub - Certificate 2023.pdf
- Supplementary material-R1-Clean.pdf
