# Supplementary material for: Internal transcription termination widely regulates differential expression of operon-organized genes including ribosomal protein and RNA polymerase genes in an archaeon
Source: Nucleic Acids Res. 2023 Jul 13;51(15):7851–67. doi: 10.1093/nar/gkad575 (PMC10450193; doi:10.1093/nar/gkad575)
Supplement: gkad575_Supplemental_Files [file gkad575_supplemental_files.zip › Dataset S1. Defined operons of M. maripaludis.xlsx]

## Sheet: Type I
Type I operon:no ioTTS & ioTSS
*Type I operons contain neither ioTSSs nor ioTTSs. RNA-seq were performed on cultures obtained from three colonies (_1, _2, _3) of the wild type strain (WT) and Mmp-aCPSF1 depletion mutant. Transcript abundances are expressed as Fragments Per Kilobase of transcript per Million fragments mapped (FPKM). WT_AVE and aCPSF1_AVE are the average FPKM values calculated from that of the three replicates o…
Operon	Gene_ID	Gene Annotation	FPKM								Strand
			WT_1	WT_2	WT_3	WT_AVE	aCPSF1_1	aCPSF1_2	aCPSF1_3	aCPSF1_AVE
MMP1560 MMP1567	MMP1560	mtrE; N5-methyltetrahydromethanopterin: methyltransferase, subunit E	7865.33	8218.63	8768.87	8284.28	4846.8	4735.95	5253.31	4945.35	+
	MMP1561	mtrD; N5-methyltetrahydromethanopterin: methyltransferase, subunit D	5720.24	6904.47	6878.01	6500.9	3327.26	3356.85	3762.81	3482.31	+
	MMP1562	mtrC; N5-methyltetrahydromethanopterin: methyltransferase, subunit C	5102.43	5196.69	5436.52	5245.21	3027.6	2964.95	3270.02	3087.52	+
	MMP1563	mtrB; N5-methyltetrahydromethanopterin: methyltransferase, subunit B	2329.63	4345.69	2956.15	3210.49	1401.27	1358.5	1501.58	1420.45	+
	MMP1564	mtrA; N5-methyltetrahydromethanopterin: methyltransferase, subunit A	626.911	830.545	701.929	719.795	340.43	326.949	411.122	359.501	+
	MMP1565	or900; N5-methyltetrahydromethanopterin: methyltransferase, subunit A and F related protein	567.32	330.112	444.547	447.326	309.954	269.5	337.148	305.534	+
	MMP1566	mtrG; N5-methyltetrahydromethanopterin: methyltransferase, subunit G	1104.63	1282.29	1004.61	1130.51	608.628	560.537	717.326	628.831	+
	MMP1567	mtrH; N5-methyltetrahydromethanopterin: methyltransferase, subunit H	8724.54	12777.4	10889.6	10797.2	5227.78	5311.09	5546.51	5361.8	+
MMP0466 MMP0472	MMP0466	hypothetical protein	10.5147	11.3431	6.80463	9.55415	5.49524	3.93047	4.62195	4.68255	+
	MMP0467	hypothetical protein	13.0187	15.4214	9.91195	12.784	4.74348	4.77109	6.41195	5.30884	+
	MMP0468	hypothetical protein	10.01	8.46954	11.7782	10.0859	6.83852	7.33687	7.39512	7.19017	+
	MMP0469	hypothetical protein	11.7304	20.3468	20.7039	17.5937	6.8118	8.168	7.79954	7.59312	+
	MMP0470	MCE family-like protein	10.7296	16.3745	16.3201	14.4747	4.17909	6.03254	6.73777	5.6498	+
	MMP0471	hypothetical protein	1.94117	2.09412	3.99713	2.67747	0.563614	0	0.609488	0.391034	+
	MMP0472	integrase/recombinase	8.32225	9.65373	10.5821	9.51935	5.30037	3.34508	5.39461	4.68002	+
MMP1507 MMP1502	MMP1502	porF; conserved archaeal protein, pyruvate oxidoreductase-associated	1672.42	1903.82	1845.23	1807.16	951.243	505.928	456.476	637.882	-
	MMP1503	porE; conserved archaeal protein, pyruvate oxidoreductase-associated	1147.94	1722.64	1274.63	1381.74	616.993	338.02	316.934	423.982	-
	MMP1504	porB; pyruvate oxidoreductase (synthase) subunit beta	1941.34	2955.35	2324.94	2407.21	1136.25	585.784	566.877	762.969	-
	MMP1505	porA; pyruvate oxidoreductase (synthase) subunit alpha	1322.69	1401.08	1509.86	1411.21	731.528	388.731	417.691	512.65	-
	MMP1506	porD; pyruvate oxidoreductase (synthase) subunit delta	431.859	672.147	496.666	533.557	216.487	132.448	158.651	169.195	-
	MMP1507	porC; pyruvate oxidoreductase (synthase) subunit gamma	989.02	1070.54	1224.79	1094.78	457.253	291.61	301.445	350.103	-
MMP0782 MMP0778	MMP0778	hypothetical protein	3.74957	2.39704	4.41192	3.51951	38.7086	34.7809	40.2894	37.9263	-
	MMP0779	hypothetical protein	5.00498	4.65825	6.58194	5.41505	27.696	29.3475	35.4966	30.8467	-
	MMP0780	hypothetical protein	9.19761	10.8841	10.2083	10.0967	67.5013	67.3811	69.7184	68.2003	-
	MMP0781	hypothetical protein	10.7844	10.4069	13.4123	11.5346	73.1679	73.227	76.9801	74.4583	-
	MMP0782	hypothetical protein	3.943	1.70147	6.49533	4.0466	61.3635	73.6963	61.9011	65.6536	-
MMP0821 MMP0825	MMP0821	vhcD; coenzyme F420-non-reducing hydrogenase subunit delta	1.25281	0.450508	2.21118	1.30483	1.09125	3.12207	1.57343	1.92892	+
	MMP0822	vhcG; coenzyme F420-non-reducing hydrogenase subunit gamma	3.81462	2.53242	3.45267	3.26657	3.57829	3.83906	2.76396	3.39377	+
	MMP0823	vhcA; coenzyme F420-non-reducing hydrogenase subunit alpha	5.5202	13.5925	8.14669	9.08648	7.6064	5.7125	6.11037	6.47643	+
	MMP0824	vhcB; coenzyme F420-non-reducing hydrogenase subunit beta	8.54383	6.38408	6.52797	7.15196	8.50519	7.1894	5.57421	7.0896	+
	MMP0825	hdrA; heterodisulfide reductase subunit A	10.7201	9.21305	9.28188	9.73836	6.34259	5.71268	5.75803	5.93777	+
MMP0829 MMP0833	MMP0829	coenzyme B12-binding:cobalamin-dependent methionine synthase, B12-binding	8.23011	8.95077	10.6287	9.26987	10.0246	10.5051	9.07583	9.86851	+
	MMP0830	mtaA; Uroporphyrinogen decarboxylase (URO-D)	12.1323	12.2157	14.4182	12.9221	11.695	12.6984	14.9324	13.1086	+
	MMP0831	mtbA; Uroporphyrinogen decarboxylase (URO-D)	7.72506	6.2966	4.24185	6.08784	10.3176	7.21923	8.57014	8.70232	+
	MMP0832	ferredoxin	11.1707	6.10578	9.28843	8.85498	12.1952	8.81538	9.54008	10.1835	+
	MMP0833	hypothetical protein	18.6557	19.0774	21.4367	19.7233	18.789	15.2549	19.22	17.7546	+
MMP1543 MMP1547	MMP1543	rpl3p; LSU Ribosomal protein L3P	6923.75	5528.27	6667.82	6373.28	6440.35	6554.07	6350.64	6448.36	+
	MMP1544	rpl4lp; LSU Ribosomal protein L4P	5000.21	5890.18	5492.02	5460.8	4257.99	4468.24	4457.68	4394.64	+
	MMP1545	rplW; LSU Ribosomal protein L23P	1906.56	2881.84	1841.99	2210.13	1486.2	1532.52	1581.66	1533.46	+
	MMP1546	rpl2p; LSU ribosomal protein L2P	4365.77	3842.13	4197.55	4135.15	3579.58	3662.35	3675.77	3639.23	+
	MMP1547	rps19p; SSU ribosomal protein S19P	4576.99	1633.92	3024.42	3078.44	3649.11	3370.21	3780.75	3600.02	+
MMP1555 MMP1559	MMP1555	mcrB; Methyl-coenzyme M reductase I, beta subunit	13141.2	17976.3	15093	15403.5	7128.92	7859.38	8111.4	7699.9	+
	MMP1556	mcrD; Methyl-coenzyme M reductase I, protein D	9828.16	10794.3	10507.8	10376.8	5438.87	5843.48	6162.33	5814.89	+
	MMP1557	mcrC; methyl coenzyme M reductase I, protein C	7196.34	6477.6	6879.7	6851.22	3755.17	3975.18	4320.85	4017.07	+
	MMP1558	mcrG; Methyl-coenzyme M reductase I, gamma subunit	12191	21798.1	15244.8	16411.3	6364.73	7254.86	7399.79	7006.46	+
	MMP1559	mcrA; Methyl-coenzyme M reductase I, alpha subunit	14092.6	20525.4	16841.3	17153.1	7502.62	8321.53	8573.3	8132.48	+
MMP0080 MMP0083	MMP0080	glutamate synthase large subunit	704.038	837.124	823.123	788.095	944.476	1052.76	1044.97	1014.07	+
	MMP0081	gltB; glutamate synthase; large subunit; archaeal subunit 2	823.86	961.774	917.329	900.988	1127.85	1293.39	1255.25	1225.5	+
	MMP0082	glutamate synthase large subunit	817.157	849.36	831.993	832.837	1070.27	1146.18	1174.4	1130.28	+
	MMP0083	coenzyme F420 hydrogenase/dehydrogenase subunit beta domain-containing protein	1030.93	883.656	943.122	952.569	1379.53	1423.2	1520	1440.91	+
MMP0156 MMP0159	MMP0156	30S ribosomal protein S19e	5663.88	5126.46	5618.92	5469.75	5269.75	5387.18	5435.8	5364.24	+
	MMP0157	hypothetical protein	984.804	641.039	769.913	798.585	829.17	814.852	866.153	836.725	+
	MMP0158	hypothetical protein	2099.88	1250.1	1658.65	1669.55	1912.82	1787.81	1821.14	1840.59	+
	MMP0159	rpl39e; LSU ribosomal protein L39E	63.6946	28.0961	35.9741	42.5883	398.475	378.837	394.643	390.652	+
MMP0273 MMP0270	MMP0270	Fe-S cluster domain-containing protein	153.763	76.5146	112.664	114.314	64.3442	97.5471	86.4725	82.7879	-
	MMP0271	ATP binding nickel incorporation protein	161.294	128.952	139.385	143.21	85.188	111.706	111.641	102.845	-
	MMP0272	ABC transporter ATPase	140.514	163.135	143.685	149.111	67.4138	104.009	98.5315	89.9846	-
	MMP0273	comA; (2R)-phospho-3-sulfolactate synthase	191.242	161.765	160.071	171.026	89.5382	118.214	130.198	112.65	-
MMP0508 MMP0511	MMP0508	fmdE; molybdenum containing formylmethanofuran dehydrogenase, subunit E	9.20033	8.27104	13.2613	10.2442	7.47963	6.59172	5.77744	6.61626	+
	MMP0509	fmdA; formylmethanofuran dehydrogenase, subunit A	19.1316	26.3223	24.1128	23.1889	10.7145	7.72633	9.49715	9.31265	+
	MMP0510	fmdC; molybdenum containing formylmethanofuran dehydrogenase subunit C	17.0914	23.9733	20.86	20.6416	7.52073	7.40742	6.53295	7.1537	+
	MMP0511	fmdB; molybdenum containing formylmethanofuran dehydrogenase, subunit B	94.6888	63.5216	83.5616	80.5907	28.7634	29.4962	29.9802	29.4133	+
MMP0820 MMP0817	MMP0817	frcB; coenzyme F420-reducing hydrogenase subunit beta	5.46168	4.93807	4.95757	5.11911	11.9614	5.05544	7.44738	8.15473	-
	MMP0818	frcG; coenzyme F420-reducing hydrogenase subunit gamma	2.72602	3.39827	2.77989	2.96806	5.90983	5.66117	4.56489	5.37863	-
	MMP0819	frcD; coenzyme F420-reducing hydrogenase subunit delta	4.49549	6.84664	3.11154	4.81789	3.68543	2.9655	4.31751	3.65615	-
	MMP0820	frcA; coenzyme F420-reducing hydrogenase subunit alpha	3.22347	4.0184	3.66646	3.63611	5.74036	5.2215	5.80274	5.5882	-
MMP1382 MMP1385	MMP1382	fruA; coenzyme F420-reducing hydrogenase subunit alpha	5836.14	6221.59	6050.83	6036.19	2065.15	2054.28	2054.68	2058.04	+
	MMP1383	fruD; coenzyme F420-reducing hydrogenase delta subunit	4439.25	6095.17	4937.77	5157.4	1580.32	1606.94	1571.27	1586.18	+
	MMP1384	fruG; coenzyme F420-reducing hydrogenase subunit gamma	4616.33	5385.46	4831.39	4944.4	1625.12	1710.15	1654.94	1663.4	+
	MMP1385	fruB; coenzyme F420-reducing hydrogenase subunit beta	4785.21	3793.56	4596.03	4391.6	1689.09	1625.71	1652.53	1655.78	+
MMP0042 MMP0040	MMP0040	type II secretion system protein E	458.397	468.558	504.038	476.998	374.689	330.66	357.588	354.312	-
	MMP0041	tfb; transcription initiation factor B	615.924	482.951	583.204	560.693	481.965	458.824	511.731	484.173	-
	MMP0042	H/ACA RNA-protein complex component Gar1	805.244	609.537	746.825	720.535	744.234	708.321	828.411	760.322	-
MMP0055 MMP0053	MMP0053	hypothetical protein	248.878	133.73	208.271	196.96	207.024	197.605	211.749	205.46	-
	MMP0054	hypothetical protein	290.422	172.729	228.073	230.408	231.937	237.997	241.252	237.062	-
	MMP0055	RNA-binding protein	402.975	301.727	365.038	356.58	357.099	341.165	342.486	346.917	-
MMP0214 MMP0212	MMP0212	glycyl-tRNA synthetase	535.238	455.035	490.076	493.45	417.715	410.833	419.882	416.143	-
	MMP0213	triphosphoribosyl-dephospho-CoA protein	262.266	177.385	206.26	215.304	176.545	171.63	201.857	183.344	-
	MMP0214	deoxyribonucleotide triphosphate pyrophosphatase	331.692	217.492	234.114	261.1	255.051	253.302	261.944	256.765	-
MMP0239 MMP0241	MMP0239	hypothetical protein	241.036	106.165	166.789	171.33	372.293	371.525	406.085	383.301	+
	MMP0240	hypothetical protein	192.028	77.4392	142.167	137.212	269.123	269.568	260.179	266.29	+
	MMP0241	hypothetical protein	344.355	185.379	278.813	269.516	411.619	395.854	412.485	406.653	+
MMP0451 MMP0449	MMP0449	ferredoxin	46.8238	40.0952	46.4347	44.4512	74.5689	78.247	93.619	82.145	-
	MMP0450	ferredoxin	45.0881	22.2103	35.9741	34.4242	77.292	93.3143	102.976	91.194	-
	MMP0451	hypothetical protein	48.5778	37.0543	48.9315	44.8545	111.126	110.97	140.969	121.022	-
MMP0558 MMP0556	MMP0556	TatD-like deoxyribonuclease	127.77	70.0772	96.5285	98.1252	139.812	137.664	140.534	139.337	-
	MMP0557	hypothetical protein	57.6021	31.7608	43.6787	44.3472	63.182	68.1851	75.5588	68.9753	-
	MMP0558	hypothetical protein	70.9262	40.4228	36.2164	49.1885	92.7344	76.7037	95.2402	88.2261	-
MMP0641 MMP0639	MMP0639	50S ribosomal protein L24e	564.287	787.466	442.92	598.224	512.075	634.116	655.877	600.689	-
	MMP0640	rps28e; SSU ribosomal protein S28E	3022.49	5056.15	3198.74	3759.13	2712.98	2772.05	3233.44	2906.16	-
	MMP0641	rpl7ae; LSU Ribosomal protein L7AE	9859.26	5495.69	7821.7	7725.55	9121.6	9126.48	9592.35	9280.14	-
MMP0802 MMP0804	MMP0802	Iron-containing alcohol dehydrogenase	2.49117	3.09464	2.93123	2.83901	4.73436	5.64375	6.11519	5.49777	+
	MMP0803	hypothetical protein	5.23749	3.76678	2.66116	3.88848	6.774	6.0811	7.02636	6.62715	+
	MMP0804	hypothetical protein	6.41884	3.69311	8.76114	6.29103	7.75297	9.59766	6.12677	7.8258	+
MMP0805 MMP0807	MMP0805	hypothetical protein	8.20489	7.28936	5.96293	7.15239	12.0515	11.1256	13.9416	12.3729	+
	MMP0806	hypothetical protein	7.72828	5.02879	5.8458	6.20096	17.0963	11.0053	10.6305	12.9107	+
	MMP0807	carboxymuconolactone decarboxylase-like protein	19.7056	14.9314	16.7688	17.1353	25.1336	28.2806	26.7373	26.7172	+
MMP0914 MMP0912	MMP0912	4-oxalocrotonate tautomerase	135.882	51.7945	79.1431	88.9398	104.156	103.281	133.112	113.516	-
	MMP0913	hypothetical protein	118.465	32.7691	74.6448	75.293	116.011	108.306	129.855	118.057	-
	MMP0914	hypothetical protein	398.577	254.355	299.446	317.459	380.103	339.486	385.659	368.416	-
MMP0933 MMP0931	MMP0931	MCP methylation inhibitor CheC	157.067	118.282	127.731	134.36	392.878	373.259	383.053	383.063	-
	MMP0932	MCP methylation inhibitor CheC	187.207	115.72	150.466	151.131	489.697	451.696	513.639	485.011	-
	MMP0933	cheY; chemotaxis protein CheY	247.519	254.086	204.079	235.228	758.579	746.852	776.935	760.789	-
MMP0935 MMP0937	MMP0935	hypothetical protein	114.394	94.1344	112.69	107.073	136.873	131.931	138.993	135.932	+
	MMP0936	aroE; shikimate 5-dehydrogenase	146.572	137.289	149.928	144.596	147.8	144.371	161.222	151.131	+
	MMP0937	cofE; F420-0:gamma-L-glutamate ligase	208.748	186.993	215.781	203.841	217.308	197.786	209.825	208.307	+
MMP1023 MMP1021	MMP1021	hypothetical protein	399.14	262.814	226.99	296.315	235.302	473.816	336.379	348.499	-
	MMP1022	hypothetical protein	372.933	219.794	212.392	268.373	241.414	460.299	331.355	344.356	-
	MMP1023	TetR family transcriptional regulator	293.312	110.926	137.274	180.504	199.287	360.273	264.624	274.728	-
MMP1077 MMP1075	MMP1075	dut; dUTP diphosphatase	209.838	83.7514	130.734	141.441	139.819	132.484	149.786	140.697	-
	MMP1076	hexapeptide repeat-containing transferase	224.131	183.164	218.697	208.664	176.772	186.316	197.083	186.724	-
	MMP1077	phosphoglucomutase/phosphomannomutase	287.839	197.654	274.312	253.268	260.909	254.498	274.841	263.416	-
MMP1340 MMP1342	MMP1340	mre11; DNA repair exonuclease of the SbcD/Mre11-family	52.6861	33.038	40.5392	42.0878	67.5143	69.0414	84.0129	73.5229	+
	MMP1341	rad50; DNA double-strand break repair rad50 ATPase	33.8098	21.7916	26.2427	27.2814	40.4016	38.0868	36.8826	38.457	+
	MMP1342	hypothetical protein	46.8381	33.2045	44.4832	41.5086	49.3461	48.3567	53.7827	50.4952	+
MMP1716 MMP1714	MMP1714	roadblock/LC7 family protein	1050.28	732.431	899.632	894.114	1054.32	903.871	1094.8	1017.66	-
	MMP1715	small GTP-binding protein	557.051	498.122	557.119	537.43	573.592	504.991	601.321	559.968	-
	MMP1716	hmdII; H(2)-forming methylenetetrahydromethanopterin dehydrogenase related protein	1145.62	1229.01	1205.17	1193.27	1180.24	1126.6	1231.71	1179.52	-
MMP0001 MMP0002	MMP0001	hypothetical protein	452.891	288.55	351.024	364.155	420.132	404.504	456.098	426.911	+
	MMP0002	L-seryl-tRNA selenium transferase	595.871	363.773	454.637	471.427	624.135	586.382	626.971	612.496	+
MMP0011 MMP0010	MMP0011	DNA-cytosine methyltransferase	129.011	75.298	91.5185	98.6093	117.993	112.99	116.847	115.943	-
	MMP0010	hypothetical protein	110.715	65.3109	87.0923	87.7061	96.7987	84.0899	99.2092	93.3659	-
MMP0023 MMP0022	MMP0023	hypothetical protein	349.599	305.366	297.037	317.334	304.936	308.149	333.587	315.557	-
	MMP0022	hypothetical protein	161.663	58.4172	115.988	112.023	183.633	184.241	186.199	184.691	-
MMP0039 MMP0038	MMP0039	hypothetical protein	306.879	248.868	333.415	296.387	235.958	227.9	254.063	239.307	-
	MMP0038	type II secretion system protein	372.198	340.127	408.923	373.75	287.835	285.255	294.383	289.158	-
MMP0064 MMP0065	MMP0064	glnK1; Nitrogen regulatory protein P-II	692.516	784.182	726.557	734.419	295.932	327.725	218.909	280.855	+
	MMP0065	amtB; Ammonia transporter	699.891	521.685	716.678	646.085	273.624	317.782	237.72	276.375	+
MMP0067 MMP0068	MMP0067	glnK2; Nitrogen regulatory protein P-II	48.8513	31.4797	41.3862	40.5724	67.6287	62.8179	77.5506	69.3324	+
	MMP0068	amtB; Ammonia transporter	50.057	36.0778	41.2422	42.459	72.4518	83.7419	81.5796	79.2578	+
MMP0088 MMP0087	MMP0088	hemA; Glutamyl-tRNA reductase	271.657	173.648	236.478	227.261	312.152	293.092	298.749	301.331	-
	MMP0087	hmgA; Hydroxymethylglutaryl-coenzyme A reductase:3-hydroxy-3-methylglutaryl Coenzyme A reductase	426.607	312.172	403.759	380.846	419.34	393.258	395.973	402.857	-
MMP0106 MMP0107	MMP0106	hypothetical protein	60.4565	36.3466	78.9165	58.5732	439.384	453.16	461.503	451.349	+
	MMP0107	hypothetical protein	12.8699	4.35577	10.0956	9.10711	140.971	139.61	141.035	140.539	+
MMP0126 MMP0125	MMP0126	bioB; Biotin synthetase	123.188	116.27	115.473	118.31	219.402	226.864	245.207	230.491	-
	MMP0125	flpA; conserved archaeal fibrillarin homolog	138.621	149.046	154.159	147.275	211.278	209.446	234.118	218.281	-
MMP0129 MMP0130	MMP0129	hypothetical protein	128.25	104.709	119.111	117.357	122.25	120.104	126.122	122.825	+
	MMP0130	fumA; fumarate hydratase	95.057	70.5044	84.209	83.2568	81.4802	87.0278	88.5054	85.6711	+
MMP0179 MMP0178	MMP0179	purL; Phosphoribosylformylglycinamidine synthase II	335.94	308.753	314.295	319.663	405.907	422.76	424.547	417.738	-
	MMP0178	purQ; Phosphoribosylformylglycinamidine synthase I	323.528	260.369	275.231	286.376	396.221	396.675	436.393	409.763	-
MMP0185 MMP0186	MMP0185	mtaP; 5'-methylthioadenosine phosphorylase	172.474	129.294	136.658	146.142	165.376	173.312	172.941	170.543	+
	MMP0186	hypothetical protein	184.753	133.487	147.604	155.282	155.106	153.915	180.323	163.114	+
MMP0206 MMP0207	MMP0206	modB; molybdenum ABC transporter, permease protein	41.3766	20.6016	32.3011	31.4264	75.5471	69.6507	71.4528	72.2169	+
	MMP0207	modC; Molybdenum transport ATP-binding protein modC	52.7389	27.1759	38.5969	39.5039	52.635	65.5697	58.2293	58.8113	+
MMP0217 MMP0216	MMP0217	transcriptional repressor-like protein	20.3527	11.5996	18.074	16.6754	76.7103	77.5157	85.3654	79.8638	-
	MMP0216	cation transport ATPase	49.0117	30.8428	35.0673	38.3073	114.881	108.542	111.328	111.584	-
MMP0226 MMP0225	MMP0226	ExsB family transcriptional regulator	220.431	143.874	155.444	173.249	336.446	335.568	369.519	347.178	-
	MMP0225	gldA; glycerol dehydrogenase	183.633	121.734	140.687	148.685	284.615	296.322	298.509	293.149	-
MMP0232 MMP0233	MMP0232	hypothetical protein	99.6499	76.8849	106.471	94.3353	86.7625	95.3054	106.931	96.3329	+
	MMP0233	hypothetical protein	148.451	127.532	135.902	137.295	106.523	110.476	122.019	113.006	+
MMP0257 MMP0256	MMP0257	tbp; TATA-binding protein (TBP)	1021.54	853.353	945.892	940.262	1217.97	1197.58	1198.25	1204.6	-
	MMP0256	hisH; Imidazoleglycerol-phosphate synthase, amidotransferase subunit	788.414	341.584	559.617	563.205	932.502	803.55	899.377	878.476	-
MMP0300 MMP0301	MMP0300	hypothetical protein	142.522	118.794	126.532	129.283	119.896	104.693	124.252	116.281	+
	MMP0301	hypA; hydrogenase accessory protein	232.978	157.554	176.346	188.959	187.386	166.38	176.435	176.733	+
MMP0308 MMP0309	MMP0308	SirA family protein	370.087	178.039	247.371	265.166	211.657	197.631	211.698	206.995	+
	MMP0309	DsrE family protein	483.857	224.259	315.843	341.32	319.329	252.644	261.884	277.952	+
MMP0320 MMP0319	MMP0320	shikimate kinase	157.209	123.912	140.336	140.486	104.384	113.347	108.583	108.771	-
	MMP0319	cbiL; precorrin-2 C-20 methyltransferase	109.922	62.9668	68.7541	80.5476	63.3832	70.8857	72.9017	69.0569	-
MMP0321 MMP0322	MMP0321	hypothetical protein	137.823	78.1804	109.635	108.546	186.556	184.732	178.275	183.188	+
	MMP0322	rfcB; replication factor C, large subunit	273.494	213.26	252.344	246.366	295.938	296.149	299.753	297.28	+
MMP0340 MMP0341	MMP0340	pycB; pyruvate carboxylase subunit B	516.226	494.242	541.688	517.385	589.012	673.448	639.872	634.111	+
	MMP0341	pycA; pyruvate carboxylase subunit A	481.379	435.54	467.664	461.528	447.807	529.877	515.301	497.662	+
MMP0366 MMP0367	MMP0366	hypothetical protein	104.793	40.6122	68.1477	71.1844	110.776	115.015	103.653	109.814	+
	MMP0367	hypothetical protein	19.4521	6.80588	9.27904	11.8457	28.6974	23.5828	19.1481	23.8094	+
MMP0377 MMP0376	MMP0377	isoleucyl-tRNA synthetase-like protein	161.652	76.2259	104.167	114.015	128.58	128.225	135.434	130.746	-
	MMP0376	ATP dependent DNA ligase	89.553	55.8025	74.3263	73.2273	86.7366	95.4258	92.673	91.6118	-
MMP0385 MMP0384	MMP0385	pyrH; uridylate kinase	340.201	173.138	258.434	257.258	919.115	825.642	905.575	883.444	-
	MMP0384	hypothetical protein	371.392	229.094	281.961	294.149	874.433	858.775	911.054	881.421	-
MMP0395 MMP0394	MMP0395	hypothetical protein	297.735	194.663	217.349	236.582	295.049	288.742	310.714	298.168	-
	MMP0394	hemD; Uroporphyrinogen III synthase	415.119	228.159	307.958	317.079	401.519	380.02	419.032	400.19	-
MMP0417 MMP0418	MMP0417	hisA; 1-(5-phosphoribosyl)-5-[(5-phosphoribosylamino)methylideneamino)imidazole-4-carboxamide isomerase	189.785	190.04	187.237	189.021	51.2889	55.9361	58.9012	55.3754	+
	MMP0418	carbohydrate kinase PfkB	218.913	211.739	212.481	214.378	56.7055	64.1068	62.4192	61.0772	+
MMP0425 MMP0426	MMP0425	hypothetical protein	43.7489	41.853	40.3075	41.9698	74.297	81.7684	91.2295	82.4316	+
	MMP0426	nitroreductase	72.2856	38.7816	60.4408	57.1693	86.1113	84.5671	94.8716	88.5167	+
MMP0429 MMP0430	MMP0429	hypothetical protein	1435.25	479.005	943.811	952.689	1481.1	1420.02	1418.28	1439.8	+
	MMP0430	ribonuclease P	130.779	87.2399	100.58	106.2	565.719	566.325	590.102	574.048	+
MMP0432 MMP0433	MMP0432	TatD-like deoxyribonuclease	205.682	140.798	166.117	170.865	311.166	292.464	313.346	305.659	+
	MMP0433	flavodoxin	233.387	140.132	172.894	182.138	289.083	267.129	291.435	282.549	+
MMP0462 MMP0461	MMP0462	hypothetical protein	12.2195	10.7925	9.08085	10.6976	41.0809	30.7187	37.6936	36.4977	-
	MMP0461	hypothetical protein	5.43527	0	1.59885	2.34471	12.625	21.1641	25.5985	19.7958	-
MMP0473 MMP0474	MMP0473	hypothetical protein	23.7385	17.168	24.3429	21.7498	9.7033	8.92323	8.66095	9.09583	+
	MMP0474	hypothetical protein	15.9244	8.97331	14.2946	13.0641	24.5958	23.5244	23.0926	23.7376	+
MMP0477 MMP0476	MMP0477	hypothetical protein	56.9312	26.0209	37.5634	40.1718	93.3087	90.164	96.2256	93.2328	-
	MMP0476	hypothetical protein	46.3478	17.6099	30.8689	31.6089	184.843	183.059	202.634	190.178	-
MMP0495 MMP0494	MMP0495	hypothetical protein	44.2826	26.4528	40.0041	36.9132	40.0475	38.2925	40.116	39.4853	-
	MMP0494	helicase	29.9253	17.1341	25.7078	24.2557	29.4236	24.762	27.1479	27.1111	-
MMP0530 MMP0531	MMP0530	hypothetical protein	49.7354	30.8357	43.6385	41.4032	33.6116	31.7872	36.0781	33.8257	+
	MMP0531	hypothetical protein	121.314	61.2796	79.4723	87.3555	114.646	88.6899	95.919	99.7515	+
MMP0535 MMP0534	MMP0535	hypothetical protein	153.84	104.378	113.928	124.049	140.623	137.696	159.62	145.98	-
	MMP0534	mechanosensitive ion channel MscS	114.747	75.1349	97.1601	95.6806	121.616	119.046	124.908	121.857	-
MMP0537 MMP0536	MMP0537	nth1; endonuclease III homologue	71.8708	42.1698	57.2026	57.0811	71.6895	77.9928	78.1459	75.9427	-
	MMP0536	hypothetical protein	59.2021	41.8874	53.4688	51.5195	40.8824	44.2605	55.8653	47.0027	-
MMP0540 MMP0541	MMP0540	purC; Phosphoribosylaminoimidazole-succinocarboxamide synthase	347.393	393.988	401.816	381.066	433.983	459.594	487.943	460.507	+
	MMP0541	serB; Phosphoserine phosphatase	129.389	171.864	181.141	160.798	249.734	275.133	288.721	271.196	+
MMP0554 MMP0555	MMP0554	SAM-binding motif-containing protein	53.8288	61.3094	56.616	57.2514	51.2889	54.479	52.704	52.824	+
	MMP0555	flaK; Preflagellin peptidase	77.4262	47.0225	48.5885	57.679	69.2733	67.8899	67.2283	68.1305	+
MMP0580 MMP0579	MMP0580	act; Radical-activating enzyme	99.9792	65.1746	89.4376	84.8638	140.139	145.442	154.019	146.533	-
	MMP0579	hypothetical protein	118.257	81.5947	102.838	100.897	151.291	137.912	153.627	147.61	-
MMP0582 MMP0583	MMP0582	AzlC family protein	61.5306	40.6644	57.1807	53.1252	73.8217	74.3664	73.3323	73.8401	+
	MMP0583	branched chain amino acid ABC transporter	27.869	5.55043	20.6842	18.0345	45.8114	34.7255	34.4627	38.3332	+
MMP0587 MMP0586	MMP0587	napA; Na+/H+ exchanger	80.2835	41.5333	59.9569	60.5913	109.811	107.513	103.105	106.81	-
	MMP0586	endonuclease III-like protein	48.3314	23.4457	34.7904	35.5225	68.2384	54.0819	64.0328	62.1177	-
MMP0603 MMP0604	MMP0603	aIF-1A; translation initiation factor 1A (aIF-1A)	1106.98	1329.11	1202.07	1212.72	1086.84	1137.22	1142.55	1122.2	+
	MMP0604	hypothetical protein	979.453	677.177	826.282	827.637	892.689	877.413	894.296	888.133	+
MMP0645 MMP0644	MMP0645	mdh; malate dehydrogenase, MDHII (NADP+-dependent)	305.206	186.935	253.875	248.672	326.132	318.455	319.575	321.387	-
	MMP0644	cation diffusion facilitator family transporter	218.539	158.804	194.326	190.556	265.929	251.012	237.809	251.583	-
MMP0650 MMP0651	MMP0650	ilvB; Acetohydroxyacid synthase	619.088	564.456	597.747	593.764	509.225	535.76	532.373	525.786	+
	MMP0651	ilvH; Acetohydroxyacid synthase	600.857	364.315	462.162	475.778	450.739	455.426	489.383	465.182	+
MMP0675 MMP0674	MMP0675	hypothetical protein	73.945	28.5601	49.143	50.5494	53.6744	36.6844	45.5746	45.3111	-
	MMP0674	helix-turn-helix DNA binding protein	14.2876	1.86828	8.40572	8.18719	18.102	16.1843	28.5473	20.9445	-
MMP0691 MMP0690	MMP0691	hypothetical protein	48.7719	25.8275	38.8292	37.8095	418.765	403.024	412.623	411.471	-
	MMP0690	polyferredoxin	53.0317	24.4314	33.0873	36.8501	396.283	361.67	407.206	388.386	-
MMP0700 MMP0699	MMP0700	ParR family transcriptional regulator	54.962	35.5583	46.8793	45.7999	81.3932	86.1285	83.4965	83.6728	-
	MMP0699	MATE efflux family protein	68.2139	35.7309	54.6304	52.8584	73.4988	67.4321	67.8436	69.5915	-
MMP0736 MMP0737	MMP0736	PRC-barrel domain-containing protein	2191.45	1889.95	1984.36	2021.92	2015.95	1996.49	2228.98	2080.47	+
	MMP0737	L-aspartate dehydrogenase	1234.71	835.498	1043.13	1037.78	1110.75	1102.58	1137.41	1116.92	+
MMP0755 MMP0756	MMP0755	ATP/GTP-binding motif-containing protein	81.7537	98.1697	107.704	95.8759	60.1903	55.7542	59.8638	58.6027	+
	MMP0756	hypothetical protein	50.8841	31.3889	44.296	42.1897	34.4729	35.1809	38.9672	36.207	+
MMP0762 MMP0763	MMP0762	hypothetical protein	98.8617	134.262	171.831	134.985	55.0773	62.2175	66.1779	61.1576	+
	MMP0763	hypothetical protein	99.4708	73.389	84.7546	85.8715	34.8565	40.0679	56.5403	43.8216	+
MMP0783 MMP0784	MMP0783	hypothetical protein	59.1765	30.7444	44.3761	44.7657	76.2153	74.616	73.7663	74.8659	+
	MMP0784	hypothetical protein	32.2347	13.4462	17.068	20.9163	35.9397	32.9356	46.5569	38.4774	+
MMP0808 MMP0809	MMP0808	hypothetical protein	120.501	119.382	106.536	115.473	124.098	126.782	120.682	123.854	+
	MMP0809	phosphoribosylaminoimidazole carboxylase-like protein	162.993	102.071	130.898	131.988	137.814	137.146	147.55	140.837	+
MMP0849 MMP0850	MMP0849	L-lysine/ homoserine-homoserine lactone exporter family protein	101.274	54.3598	70.1995	75.2779	385.406	349.472	372.511	369.13	+
	MMP0850	potE; amino acid/polyamine transporter; family I	35.9209	14.1328	25.4841	25.1793	136.689	122.296	125.655	128.213	+
MMP0852 MMP0851	MMP0852	hypothetical protein	168.918	118.706	139.325	142.316	174.703	169.894	187.536	177.378	-
	MMP0851	hypothetical protein	147.626	70.1762	94.5225	104.108	137.747	136.256	142.884	138.963	-
MMP0861 MMP0862	MMP0861	kamA; Lysine 2,3-aminomutase	140.218	69.6688	111.827	107.238	490.908	492.069	475.017	485.998	+
	MMP0862	yodP; GCN5-related N-acetyltransferase	76.1185	22.4058	44.5934	47.7059	229.401	231.712	242.425	234.513	+
MMP0863 MMP0864	MMP0863	CBS domain-containing protein	33.885	29.164	42.812	35.287	69.998	89.6345	76.0441	78.5589	+
	MMP0864	napA-2; Na+/H+ exchanger	12.3743	8.9812	13.2244	11.5267	38.2359	44.7002	44.7699	42.5687	+
MMP0868 MMP0867	MMP0868	proV; CBS domain:ATP/GTP-binding site motif A (P-loop):ABC transporter:AAA ATPase	390.773	199.197	332.028	307.333	500.79	542.929	482.674	508.797	-
	MMP0867	binding-protein dependent transport system inner membrane protein	776.164	497.662	699.253	657.693	622.846	783.238	685.511	697.199	-
MMP0889 MMP0888	MMP0889	cobalt transport protein CbiM	3284.96	3028.16	3386.11	3233.08	3151.98	2660.39	2625.79	2812.72	-
	MMP0888	cobalt transport protein CbiN	727.248	474.372	491.023	564.215	731.22	539.664	601.447	624.11	-
MMP0893 MMP0894	MMP0893	pyrG; CTP synthase	663.664	531.25	575.287	590.067	1206.06	1197.09	1201.4	1201.51	+
	MMP0894	guaA; GMP synthase (glutamine-hydrolyzing).	820.326	772.471	760.559	784.452	1211.14	1206.69	1206.11	1207.98	+
MMP0899 MMP0900	MMP0899	ATP/GTP-binding motif-containing protein	66.2424	44.4651	66.3705	59.026	79.7309	81.0391	81.4303	80.7334	+
	MMP0900	rhodanese domain-containing protein	40.7178	27.0987	31.702	33.1728	52.23	56.0362	52.6648	53.6437	+
MMP0903 MMP0902	MMP0903	hypothetical protein	20.3376	5.01486	11.6232	12.3252	62.7614	55.7506	67.1399	61.884	-
	MMP0902	hypothetical protein	171.927	81.9477	130.502	128.125	280.719	263.371	301.026	281.705	-
MMP0950 MMP0951	MMP0950	hypothetical protein	71.4733	35.1566	49.566	52.0653	287.841	288.284	309.525	295.217	+
	MMP0951	chiB; cobalamin biosynthesis protein B	66.8897	34.1403	45.023	48.6843	231.218	253.445	245.34	243.334	+
MMP0948 MMP0949	MMP0948	hypothetical protein	1372.72	700.339	1033.14	1035.4	1901.14	1869.98	1991.55	1901.14	+
	MMP0949	tRNA CCA-pyrophosphorylase	86.5369	45.9639	71.8136	68.1048	582.503	604.303	637.143	582.503	+
MMP0974 MMP0973	MMP0974	hypothetical protein	10.8397	10.9719	7.5582	9.78993	15.1535	11.2554	12.1011	12.8367	-
	MMP0973	hypothetical protein	9.57349	4.21996	6.54075	6.77807	11.8359	10.582	13.9628	12.1269	-
MMP0976 MMP0977	MMP0976	hypothetical protein	97.8008	62.0713	83.9944	81.2888	205.624	193.221	209.444	202.763	+
	MMP0977	CooC; CO dehydrogenase maturation factor	83.2471	56.9504	67.0935	69.097	159.762	167.188	173.19	166.713	+
MMP1000 MMP0999	MMP1000	hypothetical protein	44.1616	10.7145	22.538	25.8047	53.7606	41.7671	54.1269	49.8849	-
	MMP0999	hypothetical protein	133.611	76.8092	113.204	107.875	188.408	172.66	185.633	182.234	-
MMP1025 MMP1024	MMP1025	hypothetical protein	117.501	44.6163	68.6649	76.9276	304.07	274.478	317.594	298.714	-
	MMP1024	MCE family-like protein	115.963	86.5716	101.806	101.447	444.936	470.86	462.975	459.591	-
MMP1054 MMP1053	MMP1054	hdrC2; heterodisulfide reductase; subunit C2	1487.89	2138.45	1844.81	1823.72	1380.64	1763.82	1495.11	1546.53	-
	MMP1053	hdrB2; heterodisulfide reductase; subunit B2	1201.08	1239.75	1244.45	1228.43	1093.81	1488.52	1212.08	1264.81	-
MMP1072 MMP1071	MMP1072	aminotransferase (subgroup I) aromatic aminotransferase	238.661	179.246	228.166	215.357	270.358	254.791	284.102	269.75	-
	MMP1071	hypothetical protein	255.822	195.102	236.059	228.994	221.275	214.997	211.949	216.074	-
MMP1073 MMP1074	MMP1073	ehbC; energy-converting hydrogenase B subunit C	418.236	245.119	311.165	324.84	141.799	191.622	209.456	180.959	+
	MMP1074	ehbD; energy-converting hydrogenase B subunit D	160.835	58.0321	98.7932	105.887	68.3852	73.3687	75.3206	72.3582	+
MMP1105 MMP1106	MMP1105	sucC; succinate-CoA ligase (ADP-forming), beta chain	211.562	243.237	232.043	228.947	138.748	168.869	162.876	156.831	+
	MMP1106	hypothetical protein	114.65	39.701	87.9368	80.7627	90.2487	93.1219	81.0619	88.1441	+
MMP1132 MMP1133	MMP1132	endA; tRNA-intron endonuclease	143.897	69.2314	115.894	109.674	235.698	228.762	235.564	233.341	+
	MMP1133	comC; L-sulfolactate dehydrogenase/(S)-hydroxyglutaric acid dehydrogenase	242.127	180.89	201.281	208.099	317.018	326.523	340.749	328.097	+
MMP1138 MMP1139	MMP1138	thiM; Hydroxyethylthiazole kinase family	238.503	185.253	207.488	210.415	241.612	284.336	279.443	268.463	+
	MMP1139	thiE; Thiamine monophosphate synthase	137.58	108.414	108.672	118.222	149.182	158.201	139.192	148.858	+
MMP1144 MMP1143	MMP1144	bacitracin resistance protein BacA	124.182	49.8009	76.6969	83.5601	217.875	214.163	214.754	215.598	-
	MMP1143	hypothetical protein	124.139	67.5229	83.4676	91.7099	145.79	136.05	146.301	142.714	-
MMP1170 MMP1171	MMP1170	glycosyl transferase	103.235	86.3453	114.273	101.284	127.223	131.968	134.457	131.216	+
	MMP1171	pssA; archaetidylserine synthase	151.873	102.874	123.443	126.063	211.16	197.29	239.169	215.873	+
MMP1173 MMP1172	MMP1173	zinc/iron permease	21.9172	21.1739	21.17	21.4204	48.2495	48.3011	46.4249	47.6585	-
	MMP1172	DNA protection protein DPS	10.5604	17.6065	12.7083	13.6251	28.9894	21.8312	18.9902	23.2702	-
MMP1176 MMP1177	MMP1176	iron transport system substrate-binding protein,N-term half	173.593	220.298	150.913	181.601	195.061	142.835	112.402	150.099	+
	MMP1177	iron transport system substrate-binding protein,C-term half	316.025	224.959	266.911	269.298	336.005	286.407	241.333	287.915	+
MMP1179 MMP1180	MMP1179	methyltransferase	10.8892	9.8618	7.82999	9.52698	157.614	140.958	122.83	140.467	+
	MMP1180	hypothetical protein	46.1963	35.7715	42.1199	41.3626	230.888	192.03	179.357	200.758	+
MMP1182 MMP1183	MMP1182	transport system permease	1254.37	807.761	1066.05	1042.73	1107.05	962.728	917.927	995.901	+
	MMP1183	iron ABC transporter ATPase subunit	1274.08	1147.64	1226.85	1216.19	1104.53	977.913	898.114	993.518	+
MMP1193 MMP1194	MMP1193	hypothetical protein	27.063	37.3581	33.2311	32.5507	36.8061	41.1781	39.6167	39.2003	+
	MMP1194	triple helix repeat-containing collagen	20.1734	15.5316	19.4765	18.3938	19.6745	16.2743	19.9766	18.6418	+
MMP1197 MMP1198	MMP1197	binding-protein dependent transport system inner membrane protein	180.993	90.2807	143	138.091	183.752	193.46	194.559	190.59	+
	MMP1198	nitrate/sulfonate/bicarbonate ABC transporter ATPase	229.64	164.16	171.375	188.392	181.422	186.443	185.313	184.393	+
MMP1258 MMP1257	MMP1258	hemB; Delta-aminolevulinic acid dehydratase	267.157	335.111	331.885	311.384	452.708	505.631	505.18	487.84	-
	MMP1257	NERD domain-containing protein	150.267	127.605	162.326	146.733	281.862	302.89	303.822	296.191	-
MMP1268 MMP1269	MMP1268	hypothetical protein	47.2881	37.8506	36.4812	40.5399	19.2144	25.6466	26.5046	23.7885	+
	MMP1269	hypothetical protein	22.3084	13.0972	21.4279	18.9445	12.1613	10.7784	10.864	11.2679	+
MMP1283 MMP1282	MMP1283	hypothetical protein	127.289	179.355	139.077	148.574	109.366	116.527	137.027	120.973	-
	MMP1282	hypothetical protein	212.888	142.924	180.74	178.85	239.162	221.003	222.155	227.44	-
MMP1304 MMP1303	MMP1304	response regulator receiver protein	229.272	142.394	158.053	176.573	364.578	368.219	384.084	372.294	-
	MMP1303	sensory transduction histidine kinase	321.69	256.27	305.93	294.63	490.771	502.891	531.842	508.501	-
MMP1316 MMP1315	MMP1316	korB; 2-oxoglutarate oxidoreductase beta subunit	570.282	471.636	550.882	530.933	678.517	729.826	715.603	707.982	-
	MMP1315	korG; 2-oxoglutarate oxidoreductase gamma subunit	396.214	170.58	282	282.931	439.125	434.648	421.584	431.786	-
MMP1336 MMP1335	MMP1336	selB; Archaeal translation factor specialized for selenocysteine insertion	90.4889	87.7654	101.82	93.3582	109.905	114.394	117.904	114.068	-
	MMP1335	mevalonate kinase	77.2134	54.7324	69.2835	67.0764	99.0295	83.232	97.497	93.2528	-
MMP1380 MMP1381	MMP1380	chlorohydrolase	291.609	126.532	206.318	208.153	261.257	266.871	278.804	268.977	+
	MMP1381	beta-lactamase-like protein	556.248	386.385	496.778	479.804	373.693	365.933	362.544	367.39	+
MMP1477 MMP1478	MMP1477	cbiA; Cobyrinic acid a,c-diamide synthase	51.5219	34.1669	33.4608	39.7165	73.4364	77.1206	98.3215	82.9595	+
	MMP1478	cbiA; Cobyrinic acid a,c-diamide synthase:Cobyrinic acid a,c-diamide synthase CbiA	55.3913	44.1021	52.5565	50.6833	80.5968	80.8104	90.0091	83.8055	+
MMP1484 MMP1485	MMP1484	cbiO; cobalt transport protein O	148.472	165.52	159.427	157.806	179.603	197.622	190.842	189.356	+
	MMP1485	moaB; Molybdenum cofactor	121.035	104.693	131.51	119.08	201.99	205.5	207.474	204.988	+
MMP1492 MMP1491	MMP1492	pyrE; Orotate phosphoribosyltransferase	141.982	148.9	163.71	151.531	203.777	188.747	216.188	202.904	-
	MMP1491	trzA; Chlorohydrolase	202.12	162.483	187.95	184.184	240.197	267.067	272.203	259.823	-
MMP1519 MMP1518	MMP1519	anion transport system permease	230.986	115.381	172.329	172.899	190.129	196.677	183.073	189.96	-
	MMP1518	sulfate/molybdate ABC-transporter ATPase subunit	266.945	160.732	202.372	210.016	200.731	194.439	189.958	195.043	-
MMP1533 MMP1534	MMP1533	hypothetical protein	1026.83	801.802	916.401	915.011	1010.49	976.266	1085.76	1024.17	+
	MMP1534	hypothetical protein	962.723	641.079	822.609	808.804	890.454	874.922	962.503	909.293	+
MMP1537 MMP1538	MMP1537	cytochrome c heme-binding site	783.287	406.622	645.089	611.666	236.199	180.646	203.974	206.94	+
	MMP1538	transporter component	731.62	390.84	584.828	569.096	208.749	152.813	163.211	174.924	+
MMP1598 MMP1599	MMP1598	hypothetical protein	72.0908	41.8899	52.5244	55.5017	102.578	92.5041	98.3351	97.8057	+
	MMP1599	trkA; Trk system potassium uptake protein A	40.7798	33.4776	53.8352	42.6975	56.8336	64.9413	59.7106	60.4952	+
MMP1618 MMP1617	MMP1618	aIF-2B_I; archaeal transcription initiation factor 2B subunit I	86.266	78.1197	90.3698	84.9185	99.2328	104.243	106.276	103.251	-
	MMP1617	hypothetical protein	17.0624	4.33102	4.72388	8.70578	17.4848	19.3844	22.0593	19.6428	-
MMP1660 MMP1661	MMP1660	hypothetical protein	137.637	103.752	112.153	117.847	129.077	140.776	153.449	141.101	+
	MMP1661	hypothetical protein	159.249	25.9861	91.3283	92.1879	196.607	155.075	205.887	185.856	+
MMP1663 MMP1662	MMP1663	hypothetical protein	162.475	145.373	183.033	163.627	137.663	140.578	144.591	140.944	-
	MMP1662	cbiF; Precorrin-4 C11-methyltransferase	176.3	228.927	249.624	218.284	139.586	152.564	150.512	147.554	-
MMP1699 MMP1700	MMP1699	hypothetical protein	480.257	571.694	310.152	454.035	174.703	200.331	197.588	190.874	+
	MMP1700	SSS sodium solute transporter superfamily	394.312	381.248	264.776	346.779	205.636	195.272	196.615	199.174	+
MMP1701 MMP1702	MMP1701	amino acid-binding ACT domain-containing protein	549.414	308.533	453.463	437.137	359.022	363.654	397.201	373.292	+
	MMP1702	hom; Homoserine dehydrogenase	585.206	489.567	522.547	532.44	355.38	374.929	389.721	373.343	+
MMP0003	MMP0003	korA; 2-oxoglutarate oxidoreductase alpha subunit	625.42	501.716	577.157	568.098	549.806	536.207	520.655	535.556	-
MMP0006	MMP0006	3-dehydroquinate synthase	826.627	772.085	701.639	766.784	502.263	515.608	519.548	512.473	+
MMP0007	MMP0007	geranylgeranylglyceryl phosphate synthase-like protein	358.448	291.903	331.793	327.381	511.891	546.84	523.125	527.285	+
MMP0017	MMP0017	hypothetical protein	213.888	119.985	162.55	165.474	178.415	173.702	196.887	183.001	-
MMP0018	MMP0018	LysR family transcriptional regulator	53.9054	26.9006	43.6412	41.4824	90.8963	93.9955	92.5706	92.4875	+
MMP0021	MMP0021	hypothetical protein	63.8226	38.7221	49.6492	50.7313	73.596	72.3637	70.8488	72.2695	+
MMP0024	MMP0024	ATPase	313.286	288.75	306.468	302.835	261.408	271.435	290.735	274.526	+
MMP0027	MMP0027	TrkA-N domain-containing protein	52.9676	34.2185	48.251	45.1457	73.5751	69.602	72.6306	71.9359	-
MMP0028	MMP0028	cobyrinic acid a,c-diamide synthase	121.353	72.3148	97.0542	96.9074	78.8408	72.7624	82.1637	77.9223	+
MMP0029	MMP0029	hypothetical protein	445.97	182.214	291.284	306.489	331.813	269.966	331.999	311.259	-
MMP0032	MMP0032	transcription regulator ArsR	23.3498	12.4123	19.1127	18.2916	43.0355	33.5219	36.0193	37.5256	-
MMP0047	MMP0047	radical SAM domain-containing protein	62.0649	42.0616	47.7495	50.6253	34.2388	29.7441	33.8776	32.6202	-
MMP0052	MMP0052	CBS domain-containing signal transduction protein	443.504	286.683	339.637	356.608	582.905	569.271	596.779	582.985	-
MMP0056	MMP0056	cofH; FO synthase, subunit CofH	214.674	195.152	179.993	196.607	110.556	109.595	121.865	114.005	-
MMP0057	MMP0057	cofH; FO synthase, subunit CofH	502.999	431.734	413.385	449.373	194.155	209.683	204.087	202.642	-
MMP0058	MMP0058	mer; coenzyme F420-dependent N5,N10-methylenetetrahydromethanopterin reductase	13646.5	21322.3	16110	17026.3	5445.09	5853.21	6159.03	5819.11	+
MMP0059	MMP0059	hypothetical protein	513.026	256.789	364.476	378.097	693.673	684.905	715.91	698.163	-
MMP0063	MMP0063	argB; Acetylglutamate kinase	437.873	285.309	358.807	360.663	544.01	567.24	598.441	569.897	+
MMP0066	MMP0066	glnB; Nitrogen regulatory protein P-II	1214.64	595.304	945.904	918.616	1422.93	1307.49	1424.87	1385.09	+
MMP0069	MMP0069	methylated-DNA--protein-cysteine methyltransferase	61.3846	37.4777	49.3645	49.409	56.4178	52.2752	54.9088	54.5339	+
MMP0070	MMP0070	tungsten containing formylmethanofruran dehydrogenase subunit C-like protein	35.2728	33.6888	37.8514	35.6043	58.6627	65.0474	69.1077	64.2726	+
MMP0071	MMP0071	DNA primase small subunit	75.6175	46.133	62.4132	61.3879	89.1109	86.8436	88.7724	88.2423	-
MMP0072	MMP0072	hypothetical protein	108.446	84.3069	95.3443	96.0323	65.0914	70.3398	67.6755	67.7022	+
MMP0077	MMP0077	radical SAM domain-containing protein	114.856	70.8409	100.504	95.4004	127.061	109.374	126.447	120.961	+
MMP0078	MMP0078	hypothetical protein	175.394	108.347	133.223	138.988	104.397	97.7599	106.403	102.853	-
MMP0079	MMP0079	orotate phosphoribosyltransferase-like protein	497.783	223.867	378.873	366.841	406.327	378.241	393.359	392.643	+
MMP0095	MMP0095	hypothetical protein	170.385	115.786	155.888	147.353	142.96	140.701	142.239	141.966	+
MMP0096	MMP0096	GntR family transcriptional regulator	59.6628	41.3853	63.6411	54.8964	518.847	528.449	570.461	539.252	-
MMP0097	MMP0097	transcriptional regulator	50.9186	40.6122	50.8269	47.4525	66.9838	54.7259	50.311	57.3403	+
MMP0098	MMP0098	ferredoxin	3386.39	3178	1906.87	2823.76	2530.25	2503.71	2789.14	2607.7	-
MMP0099	MMP0099	major facilitator transporter	244.959	125.389	202.167	190.838	206.625	193.309	208.421	202.785	+
MMP0102	MMP0102	pcm; Protein-L-isoaspartate(D-aspartate) O-methyltransferase	68.834	70.0825	76.3583	71.7583	100.892	111.086	94.0013	101.993	+
MMP0103	MMP0103	pyridoxal biosynthesis lyase PdxS	880.729	1816.51	1413.56	1370.26	584.009	615.931	580.702	593.547	+
MMP0104	MMP0104	polyferredoxin	76.1037	38.5446	51.9627	55.537	517.868	498.712	556.519	524.366	+
MMP0105	MMP0105	hypothetical protein	511.12	368.136	539.998	473.085	853.261	855.413	929.012	879.228	+
MMP0111	MMP0111	hypothetical protein	10.3044	6.35216	5.19627	7.28426	45.3052	32.7102	40.6731	39.5629	-
MMP0115	MMP0115	nitroreductase	129.185	93.092	112.586	111.621	83.7129	95.8221	98.8141	92.783	+
MMP0116	MMP0116	afuB_1; N-acetyl-gamma-glutamyl-phosphate reductase	307.719	385.93	379.297	357.649	441.472	447.571	443.546	444.196	+
MMP0123	MMP0123	purT; Phosphoribosylglycinamide formyltransferase 2	423.452	518.46	459.515	467.142	288.879	319.126	316.811	308.272	+
MMP0124	MMP0124	membrane-bound metal-dependent hydrolase	80.0797	44.6063	60.9695	61.8852	120.586	117.879	129.415	122.627	-
MMP0127	MMP0127	hmd; H2-forming N5,N10-methylene-tetrahydromethanopterin dehydrogenease	1312.53	1200.65	1236.71	1249.96	1932.94	1805.49	2017.77	1918.74	-
MMP0128	MMP0128	cyclase	71.1234	36.4413	53.6036	53.7228	90.7003	79.9333	74.7296	81.7878	-
MMP0133	MMP0133	guaB; IMP dehydrogenase	1057.15	1030.04	1011.25	1032.81	880.613	855.932	842.025	859.523	-
MMP0134	MMP0134	hypothetical protein	140.549	57.998	92.1772	96.9081	130.675	118.666	131.183	126.841	+
MMP0148	MMP0148	acsA; acetyl-CoA synthetase, AMP-forming	231.554	247.305	339.674	272.844	196.299	171.558	199.128	188.995	+
MMP0149	MMP0149	RNA methylase	132.485	81.7999	100.076	104.787	54.7958	61.1406	64.9443	60.2936	-
MMP0152	MMP0152	citrate transporter	200.456	182.891	184.136	189.161	1719.15	1749.4	1640.95	1703.17	+
MMP0155	MMP0155	hypothetical protein	1205.13	754.815	896.356	952.1	2335.65	2232.44	2482.42	2350.17	+
MMP0172	MMP0172	hypothetical protein	277.521	160.476	205.663	214.553	151.707	136.698	166.974	151.793	-
MMP0173	MMP0173	hypothetical protein	77.3103	46.5719	71.7888	65.2237	109.485	93.5863	94.1909	99.0873	+
MMP0174	MMP0174	HD phosphohydrolase	193.484	130.226	156.114	159.941	382.041	390.341	397.427	389.936	-
MMP0175	MMP0175	hypothetical protein	107.697	55.3252	72.4125	78.4783	109.196	95.1427	99.8341	101.391	+
MMP0180	MMP0180	ribC; riboflavin synthase	403.361	298.592	359.105	353.686	387.77	365.208	368.107	373.695	-
MMP0181	MMP0181	hypothetical protein	1993.16	1001.88	1765.29	1586.77	521.152	463.752	566.035	516.979	-
MMP0182	MMP0182	hypothetical protein	231.382	93.9404	163.207	162.843	459.433	434.787	503.076	465.765	-
MMP0183	MMP0183	ribB; 3,4-dihydroxy-2-butanone 4-phosphate synthase	784.224	690.541	805.002	759.922	1133.53	1161.33	1151.31	1148.72	-
MMP0184	MMP0184	riboflavin kinase	93.8434	49.6262	86.4691	76.6462	88.5535	73.512	87.9615	83.3423	-
MMP0187	MMP0187	thiC; thiamine biosynthesis protein, putative	322.886	300.798	304.839	309.508	250.919	267.014	247.312	255.082	-
MMP0188	MMP0188	diphthamide biosynthesis protein	116.957	68.8492	91.6889	92.4984	128.388	127.094	131.502	128.994	+
MMP0189	MMP0189	hypothetical protein	3.1544	0.504139	2.47441	2.04432	19.5386	19.2156	19.3682	19.3741	+
MMP0190	MMP0190	hypothetical protein	49.9397	90.8299	87.5757	76.1151	78.7708	80.9113	81.8992	80.5271	-
MMP0191	MMP0191	hypothetical protein	32.6984	24.868	25.8708	27.8124	45.3961	47.5336	43.8987	45.6095	-
MMP0192	MMP0192	hypothetical protein	44.9122	43.1875	47.2522	45.1173	309.332	337.953	298.214	315.166	+
MMP0193	MMP0193	hypothetical protein	30.0299	11.8574	20.7851	20.8908	54.0243	51.3581	52.5053	52.6292	-
MMP0194	MMP0194	hypothetical protein	367.043	352.743	432.451	384.079	240.851	275.939	295.602	270.797	+
MMP0205	MMP0205	modA; molybdenum ABC transporter, periplasmic molybdenum-binding protein	174.175	128.228	184.196	162.2	95.3055	106.357	83.402	95.0216	+
MMP0208	MMP0208	hypothetical protein	10.8788	6.19723	9.75884	8.94497	35.652	33.5528	36.5247	35.2432	+
MMP0209	MMP0209	hypothetical protein	124.13	101.978	121.34	115.816	113.39	126.71	124.418	121.506	-
MMP0210	MMP0210	hypothetical protein	41.3647	24.1382	35.8542	33.7857	25.1316	23.8448	25.5132	24.8299	+
MMP0211	MMP0211	hypothetical protein	6.13906	2.8485	5.82541	4.93766	27.5994	23.6886	29.5971	26.9617	+
MMP0215	MMP0215	hypothetical protein	146.99	128.434	144.889	140.104	64.3919	72.2977	79.7539	72.1478	+
MMP0218	MMP0218	hypothetical protein	194.087	119.218	141.579	151.628	150.336	137.367	149.309	145.671	+
MMP0219	MMP0219	ppaC; inorganic pyrophosphatase, manganese-dependent	521.049	356.793	401.023	426.289	414.141	407.697	450.91	424.249	+
MMP0220	MMP0220	Sodium/proline symporter-related	132.935	108.376	122.908	121.406	242.314	259.411	276.525	259.416	+
MMP0221	MMP0221	putP; Sodium/proline symporter	269.807	216.721	284.161	256.896	212.23	197.002	234.791	214.674	+
MMP0227	MMP0227	nrdD; Anaerobic Ribonucleoside-triphosphate reductase	397.97	357.072	378.835	377.959	861.134	899.195	919.426	893.252	-
MMP0228	MMP0228	trm1; N2;N2-dimethylguanosine tRNA methyltransferase	144.647	81.6949	104.481	110.274	107.926	106.081	110.927	108.311	+
MMP0231	MMP0231	cysteine-rich small domain	130.69	110.517	111.952	117.72	127.597	125.264	131.669	128.177	+
MMP0238	MMP0238	hypothetical protein	138.209	79.598	93.0196	103.609	241.881	206.519	282.795	243.732	+
MMP0252	MMP0252	hypothetical protein	10493.1	6973.9	8753.34	8740.1	8495.3	8342.36	8583.38	8473.68	+
MMP0253	MMP0253	acd; acetyl-CoA synthetase (ADP-forming), alpha and beta subunits	1812.45	1691.14	1863.93	1789.17	401.921	314.896	364.496	360.438	-
MMP0269	MMP0269	hypothetical protein	56.9194	34.1919	41.955	44.3554	72.4376	70.3796	73.8142	72.2105	+
MMP0274	MMP0274	hypE; hydrogenase expression/formation protein	154.895	128.939	162.713	148.849	60.0156	70.4668	77.3176	69.2667	+
MMP0275	MMP0275	periplasmic copper-binding protein	15.0286	9.16446	13.0479	12.4136	33.9478	38.8458	34.8784	35.8907	+
MMP0276	MMP0276	hypothetical protein	168.198	91.1396	136.76	132.032	234.74	226.008	222.979	227.909	-
MMP0277	MMP0277	TraB family protein	322.808	198.067	243.311	254.729	266.675	260.401	263.342	263.473	-
MMP0282	MMP0282	purE; Phosphoribosylaminoimidazole carboxylase catalytic subunit	344.405	227.319	259.486	277.07	111.287	104.17	104.997	106.818	-
MMP0283	MMP0283	ndk; Nucleoside-diphosphate kinase	110.719	210.529	191.891	171.046	183.175	218.927	213.534	205.212	+
MMP0284	MMP0284	infB; translation inititation factor aIF2	472.949	357.587	415.267	415.268	697.923	697.799	702.413	699.378	+
MMP0289	MMP0289	hypD; Hydrogenase expression/formation protein	445.531	336.963	393.678	392.057	458.332	451.797	458.61	456.246	-
MMP0294	MMP0294	Pyrrolo-quinoline quinone	659.927	627.584	635.119	640.877	669.655	674.513	684.179	676.116	+
MMP0295	MMP0295	thrB; Homoserine kinase	599.837	399.008	523.068	507.304	636.695	588.529	625.157	616.794	+
MMP0298	MMP0298	rpl15; LSU ribosomal protein L15E	6539.99	6227.72	6077.5	6281.74	5852.46	6187.52	5890.78	5976.92	+
MMP0299	MMP0299	hypothetical protein	1.92007	9.66633	10.7314	7.43927	8.36232	13.7566	9.04294	10.3873	+
MMP0302	MMP0302	hypothetical protein	907.889	569.047	682.01	719.649	641.111	632.347	630.896	634.785	+
MMP0307	MMP0307	hypothetical protein	39.3614	17.6756	28.0146	28.3505	60.8777	53.8303	51.1228	55.2769	+
MMP0317	MMP0317	hypothetical protein	2613.81	2865.58	2661.6	2713.67	1854.01	1999.15	1986.43	1946.53	+
MMP0318	MMP0318	lvD; Dihydroxy-acid dehydratase	779.681	831.66	819.048	810.13	708.364	656.723	667.372	677.487	-
MMP0326	MMP0326	metG; Methionyl-tRNA synthetase	396.457	351.76	360.295	369.504	169.779	182.648	179.588	177.338	+
MMP0327	MMP0327	deoA; Thymidine phosphorylase	119.306	116.373	136.479	124.053	214.988	219.889	234.568	223.148	+
MMP0331	MMP0331	histidine triad (HIT) protein	252.159	130.437	179.688	187.428	302.252	284.794	294.252	293.766	-
MMP0332	MMP0332	hypothetical protein	34.7235	38.194	39.9458	37.6211	116.238	121.111	122.692	120.014	+
MMP0333	MMP0333	hypothetical protein	166.255	126.509	158.29	150.351	327.344	332.009	351.657	337.003	+
MMP0339	MMP0339	NUDIX hydrolase	65.9856	45.056	58.9111	56.6509	67.9876	63.9844	79.648	70.54	+
MMP0342	MMP0342	hypothetical protein	51.4711	18.8374	27.594	32.6342	169.43	155.213	172.893	165.845	+
MMP0343	MMP0343	hypothetical protein	196.164	104.357	138.258	146.26	391.536	388.625	364.226	381.462	-
MMP0344	MMP0344	hypothetical protein	608.499	364.709	456.352	476.52	424.442	376.202	425.785	408.81	-
MMP0349	MMP0349	2-hydroxyglutaryl-CoA dehydratase subunit A-like protein	171.283	93.8679	116.127	127.093	99.0478	87.9979	105.538	97.5278	-
MMP0360	MMP0360	hypothetical protein	158.382	86.852	116.274	120.503	76.775	75.7464	74.2935	75.605	+
MMP0368	MMP0368	hypothetical protein	159.761	65.3899	113.859	113.003	176.494	202.304	192.491	190.429	+
MMP0369	MMP0369	hypothetical protein	2803.08	2173.99	2740.69	2572.59	1668.18	1709.69	1808.19	1728.69	+
MMP0370	MMP0370	hypothetical protein	446.512	287.946	385.122	373.194	569.864	569.155	602.292	580.437	+
MMP0371	MMP0371	hypothetical protein	58.6718	47.7924	59.6333	55.3659	330.935	353.742	376.887	353.855	+
MMP0372	MMP0372	mtd; F420-dependent methylenetetrahydromethanopterin dehydrogenase	9840.89	10819	9883	10181	2291.76	2228.77	2205.17	2241.9	-
MMP0373	MMP0373	hypothetical protein	1232.8	564.041	785.7	860.847	1075.21	866.503	1088.55	1010.09	+
MMP0374	MMP0374	hypothetical protein	98.0537	58.4973	77.5036	78.0182	165.168	153.888	158.556	159.204	-
MMP0375	MMP0375	radical SAM domain-containing protein	123.228	81.2743	104.266	102.923	132.814	145.256	148.104	142.058	+
MMP0383	MMP0383	slp; S-layer protein	39772.4	39786.9	37876.2	39145.2	40756.3	43191.3	42700.9	42216.2	+
MMP0386	MMP0386	HMmA; archaeal histone A	7158.07	2253.15	3404.32	4271.85	5254.85	4516.22	5553.68	5108.25	-
MMP0387	MMP0387	microsomal signal peptidase 21 KD subunit	353.293	258.362	309.278	306.977	253.979	248.149	263.451	255.193	+
MMP0391	MMP0391	aspC; Aspartate aminotransferase	1047.19	844.19	967.075	952.82	1050.15	1077.69	1087.69	1071.84	-
MMP0392	MMP0392	purD; Phosphoribosylamine--glycine ligase	225.373	235.672	241.247	234.097	638.057	652.652	669.3	653.336	-
MMP0393	MMP0393	phosphodiesterase	482.44	387.408	401.502	423.783	544.795	531.71	569.79	548.765	-
MMP0396	MMP0396	eno; Enolase	739.681	810.895	787.879	779.485	939.027	993.287	966.813	966.376	+
MMP0402	MMP0402	hypothetical protein	161.569	90.6652	119.606	123.947	276.666	254.528	284.525	271.906	+
MMP0407	MMP0407	hypothetical protein	1694.14	1296.67	1591.26	1527.36	1223.5	1349.35	1414.72	1329.19	-
MMP0408	MMP0408	H+-transporting two-sector ATPase subunit A	32.366	50.2793	45.5308	42.7254	30.0717	35.4894	32.6999	32.7537	+
MMP0409	MMP0409	glucose-methanol-choline oxidoreductase	89.3502	69.5947	66.1953	75.0467	86.4092	85.4547	91.8657	87.9099	-
MMP0410	MMP0410	prsA; Phosphoribosyltransferase:Purine/pyrimidine phosphoribosyl transferase	318.178	259.821	301.852	293.284	591.603	575.677	577.166	581.482	+
MMP0411	MMP0411	comD; Sulfopyruvate decarboxylase subunit alpha	221.859	116.834	180.323	173.006	221.031	193.248	225.485	213.255	-
MMP0412	MMP0412	MiaB-like tRNA modifying protein	111.648	71.8718	85.3846	89.6348	304.121	289.342	311.428	301.63	+
MMP0413	MMP0413	hypothetical protein	40.1195	36.0997	39.043	38.4207	506.863	482.61	494.018	494.497	+
MMP0414	MMP0414	thrS; Threonyl-tRNA synthetase	638.606	481.255	540.395	553.419	271.675	279.372	285.596	278.881	-
MMP0415	MMP0415	O-sialoglycoprotein endopeptidase/protein kinase	55.4232	48.8271	54.2342	52.8282	33.4452	33.6775	37.9859	35.0362	+
MMP0416	MMP0416	hypothetical protein	40.1671	29.686	46.4792	38.7774	30.1548	24.3334	22.8543	25.7808	+
MMP0419	MMP0419	sodium:neurotransmitter symporter	658.569	608.37	801.709	689.549	465.263	444.143	504.123	471.176	+
MMP0422	MMP0422	hypothetical protein	347.444	360.096	321.067	342.869	405.216	375.711	407.344	396.09	+
MMP0423	MMP0423	hypothetical protein	92.4663	62.1672	78.9965	77.8767	199.906	190.07	214.403	201.46	+
MMP0424	MMP0424	hypothetical protein	163.153	43.23	85.8827	97.4217	85.4815	74.133	77.0325	78.8823	-
MMP0427	MMP0427	rfc; Replication factor C, small subunit	426.942	323.236	376.071	375.417	682.337	727.012	755.25	721.533	-
MMP0428	MMP0428	vanadium nitrogenase-associated-like protein N	222.613	152.486	181.798	185.633	389.628	387.885	377.06	384.858	-
MMP0431	MMP0431	rhodopsin-like GPCR superfamily protein	147.646	181.49	199.948	176.362	126.095	124.507	131.119	127.24	-
MMP0434	MMP0434	hypothetical protein	207.506	50.5111	97.6647	118.561	200.212	196.239	216.508	204.32	-
MMP0438	MMP0438	hypothetical protein	85.8329	48.7158	74.037	69.5286	122.631	126.396	130.11	126.379	-
MMP0439	MMP0439	pyrD; Dihydroorotate oxidase	219.215	166.406	226.762	204.128	215.75	203.508	227.309	215.522	+
MMP0445	MMP0445	hypothetical protein	30.1864	5.62849	19.7327	18.5159	21.4245	25.0754	18.9558	21.8186	-
MMP0446	MMP0446	nitrogen fixation-like protein	21.8782	11.0726	20.0223	17.6577	20.7038	30.7947	36.1275	29.2087	-
MMP0454	MMP0454	hypothetical protein	63.1968	48.1888	57.6367	56.3408	81.6495	84.4373	73.6324	79.9064	-
MMP0457	MMP0457	DEAD/DEAH box helicase domain-containing protein	1096.83	791.957	1001.08	963.288	3177.25	3088.23	3056.45	3107.31	+
MMP0458	MMP0458	hypothetical protein	65.2369	45.7031	58.8721	56.604	441.421	404.23	444.212	429.954	+
MMP0459	MMP0459	hypothetical protein	38.2033	23.1904	37.5286	32.9741	237.313	262.031	236.82	245.388	+
MMP0460	MMP0460	hypothetical protein	100.152	48.6337	69.5928	72.7929	372.531	375.237	413.995	387.254	+
MMP0463	MMP0463	hypothetical protein	78.4619	48.9671	64.474	63.9677	50.7909	48.2417	55.7865	51.6064	-
MMP0464	MMP0464	hypothetical protein	56.0232	26.7736	36.0732	39.6233	63.5813	60.7111	67.3811	63.8912	-
MMP0465	MMP0465	hypothetical protein	128.105	94.4949	106.073	109.558	137.336	148.253	144.388	143.326	-
MMP0475	MMP0475	hypothetical protein	13.3779	5.7935	8.97075	9.38073	31.074	29.0368	33.6032	31.238	-
MMP0478	MMP0478	hypothetical protein	11.5661	4.03312	4.12402	6.57442	50.8818	36.6844	35.655	41.0737	-
MMP0479	MMP0479	hypothetical protein	226.61	128.898	174.473	176.66	102.578	113.266	90.2798	102.041	-
MMP0480	MMP0480	hypothetical protein	544.973	179.077	339.968	354.673	867.546	739.932	776.487	794.655	+
MMP0481	MMP0481	hypothetical protein	89.5442	51.6174	61.2217	67.4611	94.7781	85.3715	92.9502	91.0332	-
MMP0484	MMP0484	sodium/hydrogen exchanger	18.0696	10.5309	14.9381	14.5129	34.6449	35.908	35.9974	35.5168	-
MMP0485	MMP0485	hypothetical protein	22.7302	13.078	20.0591	18.6224	74.482	62.9164	88.0889	75.1624	+
MMP0486	MMP0486	hypothetical protein	7.56192	6.52619	7.82999	7.30603	10.1875	12.0606	14.0558	12.1013	+
MMP0487	MMP0487	hypothetical protein	14.9423	13.4875	13.4533	13.961	8.8526	8.74395	9.95302	9.18319	+
MMP0488	MMP0488	low molecular weight phosphotyrosine protein phosphatase	20.9526	6.02759	10.6201	12.5334	26.5804	19.2794	26.7196	24.1931	-
MMP0489	MMP0489	hypothetical protein	166.896	136.943	114.723	139.521	95.9169	99.691	91.4786	95.6955	-
MMP0493	MMP0493	cobN; probable metal chelatase	87.5701	94.6757	103.11	95.1186	139.103	134.751	106.425	126.76	-
MMP0496	MMP0496	glutamate synthase subunit-related	92.784	75.8409	91.6432	86.756	102.992	96.6022	100.618	100.071	+
MMP0497	MMP0497	hypothetical protein	21.4946	11.2428	14.7151	15.8175	33.3605	37.7395	41.7202	37.6067	-
MMP0498	MMP0498	hypothetical protein	296.681	113.866	209.233	206.593	518.891	495.532	499.76	504.728	+
MMP0499	MMP0499	hypothetical protein	25.746	15.4303	23.9828	21.7197	42.5677	36.3131	35.0295	37.9701	-
MMP0500	MMP0500	Iron-sulfur flavoprotein-like protein	435.856	349.023	373.34	386.073	570.589	569.106	586.284	575.326	+
MMP0501	MMP0501	hypothetical protein	6.9636	8.74848	8.60858	8.10689	18.0177	18.1225	19.7056	18.6152	-
MMP0502	MMP0502	hypothetical protein	51.461	51.2722	56.6865	53.1399	231.718	243.148	223.076	232.647	+
MMP0503	MMP0503	hypothetical protein	10.8239	8.09589	12.2265	10.3821	118.668	127.856	96.2453	114.257	+
MMP0512	MMP0512	fmdB; molybdenum containing formylmethanofuran dehydrogenase, subunit B	23.9621	23.0729	24.8162	23.9504	34.6142	31.2146	34.5713	33.4667	+
MMP0513	MMP0513	MoeA; molybdopterin biosynthesis moeA protein	21.6085	8.83188	15.1442	15.1949	12.6165	12.506	13.7917	12.9714	-
MMP0516	MMP0516	modD; molybdate transporter subunit	325.925	238.43	284.514	282.956	293.286	268.545	269.896	277.242	+
MMP0528	MMP0528	hypothetical protein	2419.94	1030.94	1571.52	1674.13	1913.63	1776.47	1838.54	1842.88	-
MMP0529	MMP0529	sulfate transporter family protein	40.4881	28.0276	39.6532	36.0563	33.1105	32.2398	29.2863	31.5455	-
MMP0532	MMP0532	hypothetical protein	96.795	76.6148	93.7449	89.0516	163.81	152.839	169.559	162.07	+
MMP0533	MMP0533	hypothetical protein	107.15	61.85	96.8146	88.6048	250.776	224.161	232.07	235.669	+
MMP0538	MMP0538	hypothetical protein	172.533	79.402	134.492	128.809	342.177	300.488	362.959	335.208	+
MMP0539	MMP0539	leuB; 3-isopropylmalate dehydrogenase	550.886	649.417	639.407	613.237	683.025	748.594	732.921	721.513	+
MMP0546	MMP0546	AMMECR1 domain-containing protein	160.194	139.81	158.18	152.728	416.848	402.179	408.635	409.221	+
MMP0553	MMP0553	argF; Ornithine carbamoyltransferase	589.159	433.196	460.508	494.288	779.927	753.954	779.397	771.093	-
MMP0561	MMP0561	cmd; Carboxymuconolactone decarboxylase:Alkylhydroperoxidase AhpD core domain	218.371	166.908	179.54	188.273	287.925	275.512	277.317	280.251	-
MMP0562	MMP0562	hypothetical protein	40.5194	14.407	24.1064	26.3442	114.21	108.351	140.088	120.883	-
MMP0563	MMP0563	hypothetical protein	145.651	72.5961	102.312	106.853	185.405	154.143	169.146	169.564	-
MMP0572	MMP0572	slyD; Peptidylprolyl isomerase, FKBP-type	2288.69	1586.1	1921.71	1932.17	1870.36	1818.04	1911.91	1866.77	-
MMP0573	MMP0573	mobA; putative molybdopterin-guanine dinucleotide biosynthesis protein A	182.398	90.112	123.26	131.923	166.033	149.979	165.358	160.457	+
MMP0581	MMP0581	hypothetical protein	63.1122	29.6921	50.569	47.7911	50.1098	50.81	66.0886	55.6694	+
MMP0584	MMP0584	valS; Valyl-tRNA synthetase	396.06	316.176	350.675	354.304	605.521	601.508	623.979	610.336	-
MMP0585	MMP0585	UspA domain-containing protein	1580.14	1430.54	1533.25	1514.64	1270.28	1209.45	1240.33	1240.02	+
MMP0588	MMP0588	dph5; Diphthine synthase	291.19	218.355	245.199	251.582	199.345	207.209	208.638	205.064	+
MMP0589	MMP0589	radical SAM domain-containing protein	55.4333	35.2091	43.0548	44.5657	113.812	103.555	106.173	107.847	+
MMP0590	MMP0590	glycosyl transferase	335.287	173.662	251.562	253.504	836.691	791.154	821.001	816.282	-
MMP0598	MMP0598	phosphoglycerate mutase-related	90.4849	53.8971	67.9512	70.7777	724.261	719.065	715.723	719.683	+
MMP0605	MMP0605	RNA-processing protein	534.952	343.703	420.476	433.044	850.841	855.142	869.126	858.37	+
MMP0610	MMP0610	tgtA; PUA domain:Queuine/other tRNA-ribosyltransferase:Uncharacterized domain 2:Archaeosine tRNA-ribosyltransferase	311.305	222.423	275.402	269.71	399.501	405.334	410.514	405.116	+
MMP0611	MMP0611	beta-lactamase-like protein	290.344	184.599	217.899	230.947	325.019	263.884	320.523	303.142	+
MMP0612	MMP0612	LigT; 2'-5' RNA ligase	83.2761	24.3197	43.9456	50.5138	148.298	137.409	156.882	147.53	-
MMP0613	MMP0613	acetolactate decarboxylase	184.586	144.886	149.66	159.711	61.4698	60.591	71.2507	64.4372	+
MMP0614	MMP0614	iron-sulfur flavoprotein	46.2317	53.2655	73.8844	57.7938	80.6731	71.076	79.7286	77.1592	+
MMP0615	MMP0615	hypothetical protein	70.802	76.4912	87.2876	78.1936	69.4958	69.9642	66.9164	68.7921	-
MMP0621	MMP0621	xylose isomerase domain-containing protein	89.7952	46.8178	75.4421	70.685	74.0839	73.5725	78.4704	75.3756	-
MMP0628	MMP0628	TOBE domain-containing protein	329.612	550.52	563.305	481.146	402.135	389.971	446.922	413.009	+
MMP0629	MMP0629	hypothetical protein	2298.06	1038.79	1830.41	1722.42	3685.47	3582.52	3499.61	3589.2	+
MMP0630	MMP0630	feoB; ferrous iron transporter (GTP-binding)	408.835	256.929	305.441	323.735	416.96	388.583	355.548	387.03	-
MMP0631	MMP0631	iron dependent repressor	301.607	88.4597	152.039	180.702	161.845	137.363	170.088	156.432	+
MMP0632	MMP0632	ATP/GTP-binding motif-containing protein	66.2992	36.578	56.638	53.1717	145.692	140.891	146.001	144.195	+
MMP0633	MMP0633	rubrerythrin	1166.64	895.196	1010.33	1024.05	608.857	624.863	649.836	627.852	+
MMP0638	MMP0638	hypothetical protein	72.695	64.1176	77.735	71.5159	327.878	327.799	344.156	333.277	+
MMP0642	MMP0642	hypothetical protein	154.566	86.7089	111.257	117.511	163.306	153.602	147.676	154.861	-
MMP0643	MMP0643	hypothetical protein	236.487	162.563	184.637	194.562	183.456	169.15	189.035	180.547	+
MMP0646	MMP0646	hypothetical protein	173.351	74.8986	111.681	119.977	362.084	240.639	180.463	261.062	+
MMP0652	MMP0652	hypothetical protein	9.06629	2.10336	7.91484	6.3615	109.371	111.875	113.865	111.704	+
MMP0653	MMP0653	bile acid:sodium symporter	67.6139	53.4607	63.9044	61.6596	43.0062	39.8174	52.1907	45.0048	-
MMP0656	MMP0656	hypothetical protein	293.771	124.627	210.675	209.691	967.52	928.274	986.585	960.793	+
MMP0657	MMP0657	hypothetical protein	1484.51	483.043	900.496	956.016	1222.48	1081.18	1133.65	1145.77	-
MMP0666	MMP0666	Na/Pi-cotransporter II-like protein	591.863	516.728	555.195	554.595	406.715	439.908	444.423	430.349	-
MMP0672	MMP0672	binding-protein dependent transport system inner membrane protein	33.8045	27.726	35.7137	32.4147	101.241	101.629	113.095	105.322	+
MMP0673	MMP0673	hypothetical protein	11.6328	8.21133	10.5193	10.1211	41.6566	41.6054	38.9596	40.7406	-
MMP0678	MMP0678	hypothetical protein	66.439	45.4264	63.6812	58.5155	83.0971	75.2737	94.1396	84.1702	+
MMP0679	MMP0679	Na+/H+ antiporter-like protein	631.695	569.158	622.86	607.905	896.58	852.807	935.18	894.856	-
MMP0682	MMP0682	hypothetical protein	500.031	360.292	416.526	425.616	589.958	601.507	609.217	600.227	-
MMP0683	MMP0683	ftsY; signal recognition particle receptor	148.01	102.892	120.164	123.689	89.8891	95.1501	100.816	95.2852	-
MMP0684	MMP0684	hsp20; Heat shock protein Hsp20	1314.02	752.013	1133.79	1066.61	2159.76	1912.79	1948.38	2006.98	+
MMP0685	MMP0685	N-6 adenine-specific DNA methylase	79.656	48.6801	51.477	59.9377	168.486	144.509	146.952	153.316	+
MMP0686	MMP0686	fructose-bisphosphate aldolase	852.658	1595.49	675.705	1041.28	204.404	212.447	188.129	201.66	+
MMP0687	MMP0687	tpiA; Triosephosphate isomerase	777.904	633.025	481.401	630.777	439.787	438.315	450.72	442.941	+
MMP0688	MMP0688	O-phosphoseryl-tRNA synthetase	431.027	262.115	346.643	346.595	584.865	549.856	596.695	577.139	-
MMP0689	MMP0689	xanthine/uracil permease	665.578	527.2	698.143	630.307	646.311	564.593	612.525	607.81	+
MMP0692	MMP0692	hypothetical protein	1567.6	936.943	1309.78	1271.44	2274.66	2233.73	2215.94	2241.44	-
MMP0693	MMP0693	aminoacyl-tRNA synthetase, class II	65.2491	79.1272	80.5511	74.9758	1501.93	1595.01	1471.79	1522.91	-
MMP0696	MMP0696	proS; Prolyl-tRNA synthetase	277.136	246.232	262.18	261.849	200.372	217.361	212.71	210.147	-
MMP0697	MMP0697	leuS; Leucyl-tRNA synthetase	306.129	223.389	257.367	262.295	281.445	279.853	287.992	283.097	+
MMP0698	MMP0698	hypothetical protein	174.98	168.991	145.103	163.025	140.803	169.752	169.006	159.854	+
MMP0708	MMP0708	hypothetical protein	417.765	534.975	517.653	490.131	211.648	210.123	212.259	211.343	+
MMP0709	MMP0709	hypothetical protein	2268.89	2094.94	2298.89	2220.9	1920.88	1774.4	1788.76	1828.02	+
MMP0717	MMP0717	hypothetical protein	229.936	124.914	159.081	171.31	380.512	351.986	359.118	363.872	-
MMP0724	MMP0724	hypothetical protein	51.4579	8.28542	27.1109	28.9514	232.361	183.741	225.712	213.938	+
MMP0725	MMP0725	integral membrane protein	136.521	51.9101	92.4712	93.6341	263.338	262.116	280.895	268.783	-
MMP0726	MMP0726	hypothetical protein	10.3357	0.675761	2.21118	4.40754	38.7395	39.2211	35.4022	37.7876	+
MMP0734	MMP0734	hypothetical protein	53.3272	37.7534	83.3363	58.139	29.0314	32.7045	37.6732	33.1364	+
MMP0735	MMP0735	N-6 adenine-specific DNA methylase:N6 adenine-specific DNA methyltransferase, D12 class	192.038	139.665	162.489	164.731	133.652	154.863	157.176	148.564	+
MMP0738	MMP0738	elongation factor Tu domain-containing protein	261.693	176.631	208.353	215.559	198.703	203.776	212.371	204.95	-
MMP0739	MMP0739	Asp/Glu racemase:aspartate racemase	151.841	94.3363	122.499	122.892	92.5382	85.7009	95.3498	91.1963	-
MMP0740	MMP0740	purine NTPase	11.8672	8.67475	9.15641	9.89946	16.4938	11.6356	14.9043	14.3445	-
MMP0741	MMP0741	hypothetical protein	0.350489	0	1.64961	0.666699	1.62822	0.873437	1.32056	1.27407	-
MMP0742	MMP0742	hypothetical protein	106.328	73.6199	83.9397	87.9624	87.1911	89.3123	95.9943	90.8326	+
MMP0752	MMP0752	hypothetical protein	41.9535	17.1508	26.501	28.5351	63.0853	64.9313	51.5809	59.8659	+
MMP0753	MMP0753	hypothetical protein	51.1084	40.3969	45.8906	45.7986	57.9737	53.419	62.1938	57.8622	+
MMP0754	MMP0754	hypothetical protein	36.0585	21.9994	32.4171	30.1584	15.5278	17.2905	20.3535	17.7239	-
MMP0760	MMP0760	hypothetical protein	149.117	43.7226	83.6801	92.1733	105.908	87.8996	116.689	103.499	-
MMP0761	MMP0761	hypothetical protein	49.1077	38.1129	47.3899	44.8702	32.0043	30.8149	32.8343	31.8845	+
MMP0770	MMP0770	ABC transporter	60.5243	25.3074	39.5413	41.791	40.8676	45.3805	42.8681	43.0387	+
MMP0785	MMP0785	dop; Chymotrypsin serine protease, family S1	77.2402	53.2208	72.4267	67.6292	100.994	94.7562	107.072	100.941	+
MMP0786	MMP0786	hypothetical protein	9.34188	1.22157	9.99282	6.85209	58.1932	57.143	72.529	62.6217	+
MMP0787	MMP0787	MarR family transcriptional regulator	46.0351	20.0189	33.0671	33.0404	57.5057	66.6989	56.808	60.3375	-
MMP0788	MMP0788	hypothetical protein	9.31007	11.4533	12.8285	11.1973	8.32288	8.24254	11.2311	9.26552	+
MMP0789	MMP0789	codB; Permease for cytosine/purines, uracil, thiamine, allantoin	20.5802	11.5634	15.6392	15.9276	15.5609	13.8902	15.0774	14.8429	-
MMP0790	MMP0790	hypothetical protein	33.3958	18.6456	27.4032	26.4816	27.8134	29.2927	28.1456	28.4172	+
MMP0791	MMP0791	TetR family transcriptional regulator Member	0.228817	0.329127	0.269237	0.275727	1.59447	2.28089	3.73588	2.53708	+
MMP0798	MMP0798	hypothetical protein	39.6068	26.4911	36.5836	34.2271	12.4197	11.8443	11.6896	11.9845	-
MMP0799	MMP0799	TetR family transcriptional regulator Member	70.4755	97.0926	54.9243	74.1641	76.5347	84.3931	92.5348	84.4875	+
MMP0812	MMP0812	hypothetical protein	105.668	83.5158	98.3527	95.8455	126.294	124.078	133.946	128.106	-
MMP0813	MMP0813	hypothetical protein	23.7518	12.5326	16.7123	17.6656	36.8725	36.8827	43.3214	39.0255	+
MMP0816	MMP0816	seryl-tRNA synthetase-like protein	99.662	18.8848	23.8747	47.4738	60.9922	58.7446	71.9525	63.8964	-
MMP0826	MMP0826	hypothetical protein	71.9487	42.1098	60.7204	58.2596	129.663	142.822	127.13	133.205	-
MMP0827	MMP0827	hypothetical protein	109.503	70.6515	100.214	93.456	49.1955	54.4651	56.0293	53.23	+
MMP0828	MMP0828	hypothetical protein	89.0912	48.6078	57.8367	65.1786	66.8985	73.2092	67.5206	69.2095	-
MMP0836	MMP0836	2-hydroxyglutaryl-CoA dehydratase subunit D-like protein	20.8479	13.8651	17.2769	17.33	20.4374	27.7926	21.1155	23.1152	+
MMP0837	MMP0837	ribonuclease H	15.0849	7.23265	10.0324	10.7833	23.6132	29.4201	20.8674	24.6336	-
MMP0838	MMP0838	hypothetical protein	36.4383	13.9577	26.5639	25.6533	48.2989	46.6369	53.7224	49.5527	+
MMP0841	MMP0841	hypothetical protein	48.3898	20.2728	35.3788	34.6805	431.772	386.357	421.876	413.335	+
MMP0844	MMP0844	hypothetical protein	97.3358	66.8921	82.7161	82.3146	242	240.994	248.34	243.778	+
MMP0845	MMP0845	hypothetical protein	43.8055	29.1994	33.5243	35.5097	88.9283	86.0899	97.5082	90.8422	-
MMP0846	MMP0846	hypothetical protein	301.28	117.162	189.952	202.798	364.721	354.616	351.884	357.074	+
MMP0865	MMP0865	aminotransferase (subgroup II) adenosylmethionine-8-amino-7-oxononanoate aminotransferase	335.741	283.947	319.326	313.005	900.076	967.08	916.568	927.908	-
MMP0866	MMP0866	proX; putative glycine betaine/L-proline ABC transporter, solute-binding protein	2783.67	2534	2639.21	2652.29	1648.7	1867.37	1762.65	1759.57	-
MMP0873	MMP0873	hypothetical protein	264.97	214.833	241.334	240.379	373.018	358.06	381.506	370.861	+
MMP0874	MMP0874	SAM-binding motif-containing protein	272.274	158.326	208.437	213.012	280.932	208.729	216.641	235.434	-
MMP0875	MMP0875	slpB; S layer protein	96.0142	81.4837	83.004	86.834	56.8596	43.6915	42.6881	47.7464	+
MMP0878	MMP0878	ribonuclease P-like protein	385.993	265.724	308.999	320.239	389.561	379.725	388.244	385.843	+
MMP0881	MMP0881	hypothetical protein	122.413	66.8648	81.5905	90.2894	161.065	161.218	158.119	160.134	-
MMP0882	MMP0882	purM; Phosphoribosylformylglycinamidine cyclo-ligase	255.356	136.334	193.711	195.134	108.509	115.294	118.661	114.155	+
MMP0886	MMP0886	cobalt ABC transporter inner membrane protein	291.881	98.7562	173.141	187.926	690.196	642.693	680.293	671.061	-
MMP0887	MMP0887	stress responsive alpha-beta barrel domain-containing protein	214.687	153.458	172.351	180.165	1082.65	864.625	859.408	935.562	-
MMP0890	MMP0890	superfamily II helicase	97.5924	65.1351	76.9714	79.8996	82.9673	87.7629	86.6059	85.7787	+
MMP0891	MMP0891	exonuclease	201.947	124.396	161.03	162.458	279.952	262.236	299.849	280.679	+
MMP0892	MMP0892	GCN5-like N-acetyltransferase	27.7518	9.02492	22.148	19.6416	23.2622	27.0622	18.4878	22.9374	-
MMP0895	MMP0895	hypothetical protein	54.8213	21.904	32.7646	36.4966	511.373	488.733	566.655	522.254	+
MMP0896	MMP0896	polysaccharide biosynthesis protein	24.4764	9.88779	16.9124	17.0922	195.236	189.868	202.624	195.91	+
MMP0897	MMP0897	argJ; Ornithine acetyltransferase	304.704	235.449	269.596	269.916	363.411	340.25	340.51	348.057	+
MMP0898	MMP0898	cellulose-binding protein	333.899	291.321	320.074	315.098	782.967	774.015	823.31	793.431	-
MMP0901	MMP0901	ATP/GTP-binding motif-containing protein	509.39	382.231	446.188	445.936	1293.78	1277.22	1327.75	1299.59	-
MMP0917	MMP0917	dapF; Diaminopimelate epimerase	395.389	260.484	329.533	328.469	1127.8	1136.16	1154.56	1139.51	+
MMP0918	MMP0918	asnB; Asparagine synthetase (glutamine-hydrolyzing)	190.393	149.288	170.648	170.11	636.222	616.319	605.241	619.261	-
MMP0930	MMP0930	cheR; chemotaxis protein CheR	48.3985	37.9723	29.7203	38.697	288.997	305.184	333.804	309.328	-
MMP0934	MMP0934	hypothetical protein	158.425	99.5596	130.428	129.471	148.282	134.019	144.777	142.359	-
MMP0945	MMP0945	glyceraldehyde-3-phosphate ferredoxin oxidoreductase	189.737	159.321	170.952	173.337	106.754	106.827	118.966	110.849	+
MMP0946	MMP0946	gatB; Asp-tRNAAsn/Glu-tRNAGln amidotransferase subunit B	856.547	654.543	777.007	762.699	814.511	820.949	809.293	814.918	-
MMP0947	MMP0947	hisG; ATP phosphoribosyltransferase	461.787	374.316	434.041	423.381	346.067	349.58	348.517	348.055	-
MMP0954	MMP0954	hypothetical protein	90.8387	53.8727	68.0776	70.9297	85.6979	66.5194	87.0565	79.7579	-
MMP0955	MMP0955	sucD; succinate--CoA ligase (ADP-forming); alpha subunit	597.939	518.723	543.72	553.461	445.45	468.963	490.15	468.188	+
MMP0956	MMP0956	topA; DNA topoisomerase I	369.425	325.394	335.172	343.33	365.371	385.854	395.85	382.358	+
MMP0960	MMP0960	hypothetical protein	47.4474	27.4126	39.2813	38.0471	16.1804	16.0494	16.8371	16.3556	-
MMP0964	MMP0964	hypothetical protein	176.133	71.6464	137.761	128.514	146.71	125.409	157.361	143.16	+
MMP0972	MMP0972	hypothetical protein	267.53	125.202	195.048	195.927	313.308	280.316	282.944	292.189	-
MMP0975	MMP0975	modA; possible molybdenum ABC transporter, solute-binding protein	176.18	130.398	151.497	152.692	84.5183	68.7832	62.1034	71.8016	-
MMP0989	MMP0989	top6B; DNA topoisomerase VI B	471.433	420.007	477.197	456.212	292	300.205	289.41	293.872	-
MMP0992	MMP0992	hypothetical protein	1097.95	361.051	684.772	714.591	771.102	730.841	794.019	765.321	+
MMP0998	MMP0998	hypothetical protein	17.7453	30.7456	25.6254	24.7054	42.1552	47.2374	39.7614	43.0514	+
MMP1001	MMP1001	hypothetical protein	77.2557	55.2497	68.9431	67.1495	92.6224	92.8827	97.9808	94.4953	+
MMP1011	MMP1011	gltX; Glutamyl-tRNA synthetase	362.347	292.93	353.645	336.308	276.739	260.683	254.972	264.131	-
MMP1012	MMP1012	exoA; exonuclease III	116.057	94.0119	109.329	106.466	102.783	104.771	102.94	103.498	-
MMP1015	MMP1015	transcription factor CBF/NF-Y	759.345	346.839	488.357	531.514	941.355	867.277	948.277	918.97	+
MMP1016	MMP1016	CBS domain-containing signal transduction protein	905.633	634.449	788.979	776.353	940.668	974.262	947.7	954.21	+
MMP1017	MMP1017	lysC; Aspartate kinase	404.705	365.012	419.801	396.506	226.808	229.14	236.399	230.783	-
MMP1020	MMP1020	hypothetical protein	61.1671	33.3725	47.7746	47.4381	112.223	191.525	160.927	154.892	-
MMP1026	MMP1026	argS; Arginyl-tRNA synthetase	230.466	245.796	251.932	242.731	264.766	293.96	292.479	283.735	-
MMP1027	MMP1027	hypothetical protein	107.284	87.3422	104.773	99.7995	113.728	122.015	118.463	118.068	-
MMP1030	MMP1030	hypothetical protein	1204.12	785.88	990.163	993.389	1864.96	1908.51	1900.25	1891.24	-
MMP1031	MMP1031	adkA; Adenylate kinase	1606.06	1531.76	1503.42	1547.08	1959.08	1884.59	1851.84	1898.5	-
MMP1032	MMP1032	rpa; replication protein A	343.471	301.011	336.828	327.104	361.575	380.907	398.508	380.33	-
MMP1037	MMP1037	rRNA large subunit methyltransferase	27.049	10.7193	19.8108	19.193	169.253	154.762	158.417	160.811	+
MMP1050	MMP1050	hypothetical protein	466.559	339.37	450.584	418.837	593.621	596.631	619.598	603.283	-
MMP1051	MMP1051	surE; Survival protein SurE	170.647	125.845	153.339	149.944	233.993	234.642	226.249	231.628	-
MMP1052	MMP1052	hypothetical protein	254.637	145.98	210.204	203.607	428.504	462.846	407.708	433.019	+
MMP1057	MMP1057	hypothetical protein	64.7454	45.0393	55.4855	55.0901	39.4084	39.9487	43.3993	40.9188	-
MMP1058	MMP1058	hypothetical protein	41.2904	20.0594	30.2445	30.5315	68.2793	62.8632	64.7359	65.2928	+
MMP1062	MMP1062	hypothetical protein	146.438	99.8344	120.428	122.234	189.869	180.136	176.146	182.05	+
MMP1063	MMP1063	leuA; 2-isopropylmalate synthase	228.526	190.071	189.084	202.56	411.008	406.769	421.199	412.992	+
MMP1066	MMP1066	molybdenum cofactor biosynthesis protein MoaC	150.838	113.431	108.649	124.306	144.208	143.998	147.302	145.17	+
MMP1067	MMP1067	succinate dehydrogenase/fumarate reductase iron-sulfur subunit	103.222	76.6109	90.2785	90.0372	305.765	313.373	316.982	312.04	-
MMP1068	MMP1068	K+-dependent Na+/Ca+ exchanger related-protein:Sodium/calcium exchanger membrane region	108.011	45.4287	70.9459	74.7953	228.18	204.433	201.42	211.344	-
MMP1083	MMP1083	imidazole glycerol phosphate synthase subunit HisF	164.389	101.635	135.527	133.85	173.754	185.069	196.725	185.183	+
MMP1088	MMP1088	group 1 glycosyl transferase	132.162	78.6678	102.914	104.581	104.699	93.1837	104.584	100.822	+
MMP1095	MMP1095	phosphate-binding protein	135.639	79.1751	85.7384	100.184	36.0854	36.5534	41.2014	37.9467	+
MMP1100	MMP1100	transcriptional regulator	2179.18	2199.9	2736.83	2371.97	1052.18	1077.06	1172.07	1100.44	-
MMP1101	MMP1101	acetylornithine aminotransferase	312.477	213.022	261.519	262.339	125.632	111.443	129.134	122.07	-
MMP1104	MMP1104	pyrI; Aspartate carbamoyltransferase, regulatory subunit	167.458	120.222	156.934	148.205	117.723	148.092	144.8	136.872	+
MMP1118	MMP1118	hypothetical protein	311.631	80.3009	184.32	192.084	229.832	196.746	228.132	218.237	-
MMP1124	MMP1124	thiamine-monophosphate kinase	41.5063	27.5394	31.7367	33.5941	46.9066	46.494	41.2465	44.8824	+
MMP1131	MMP1131	peptide chain release factor 1	332.158	153.964	240.76	242.294	421.546	439.819	429.577	430.314	-
MMP1134	MMP1134	type A flavoprotein	8.5509	4.04794	4.33022	5.64302	12.6965	15.2402	20.255	16.0639	+
MMP1137	MMP1137	Lrp/AsnC family transcriptional regulator	469.804	388.338	412.016	423.386	347.018	352.404	378.016	359.146	-
MMP1145	MMP1145	minD; Septum formation inhibitor-activating ATPase	248.514	133.806	202.714	195.011	234.993	219.897	221.854	225.581	+
MMP1146	MMP1146	purF; Amidophosphoribosyltransferase	698.041	554.157	632.589	628.262	3133.64	3286.88	3320.57	3247.03	-
MMP1149	MMP1149	leuC; 3-isopropylmalate dehydratase	1087.73	849.993	962.226	966.648	902.081	945.292	955.536	934.303	+
MMP1174	MMP1174	peroxiredoxin	1626.08	1381.45	1603.69	1537.07	995.898	1036.67	1072.63	1035.07	+
MMP1175	MMP1175	hypothetical protein	206.74	104.168	142.933	151.28	197.91	165.385	156.865	173.386	+
MMP1178	MMP1178	periplasmic binding protein	1228.97	893.208	916.015	1012.73	1089.68	951.047	869.025	969.919	+
MMP1181	MMP1181	iron transport system binding protein	172.685	148.329	158.219	159.744	218.824	187.584	165.951	190.786	+
MMP1184	MMP1184	N-acetyltransferase-like protein	44.6634	11.5494	25.6861	27.2996	25.353	22.1982	30.883	26.1448	-
MMP1188	MMP1188	hypothetical protein	5246.11	2755.59	4157.58	4053.09	3348.27	3086.87	3365.18	3266.77	-
MMP1191	MMP1191	mch; N5,N10-methenyltetrahydromethanopterin cyclohydrolase	1893.09	1579.22	1700.81	1724.37	557.054	616.841	653.407	609.101	+
MMP1192	MMP1192	radical SAM domain-containing protein	48.6727	29.3702	38.1339	38.7256	57.3553	67.4519	53.6742	59.4938	+
MMP1199	MMP1199	phosphate transporter PhoU	144.416	103.64	134.009	127.355	185	171.837	186.824	181.22	+
MMP1200	MMP1200	lysA; Diaminopimelate decarboxylase	455.764	383.746	418.317	419.276	385.782	397.022	419.593	400.799	+
MMP1206	MMP1206	glnA; glutamine synthetase	3281.49	3400.32	3101.37	3261.06	1279.12	1354.86	1266.1	1300.03	+
MMP1207	MMP1207	30S ribosomal protein S6e	2517.21	1141.86	1882.71	1847.26	1825.47	1795.19	1829.85	1816.84	+
MMP1214	MMP1214	hypothetical protein	20.5176	20.7991	21.8427	21.0531	41.5304	41.1482	44.6652	42.4479	-
MMP1215	MMP1215	cobyric acid synthase	77.126	75.8909	78.7345	77.2505	133.268	150.235	145.802	143.102	-
MMP1219	MMP1219	dinG ATP-dependent helicase	174.405	105.142	135.568	138.372	221.614	235.218	232.118	229.65	-
MMP1220	MMP1220	glgP; glycogen phosphorylase	133.417	104.366	116.592	118.125	320.432	341.988	317.983	326.801	-
MMP1221	MMP1221	SAM-binding motif-containing protein	68.9115	53.051	57.9583	59.9736	103.705	99.4711	109.708	104.295	-
MMP1222	MMP1222	radA; DNA repair and recombination protein radA	858.622	618.893	756.595	744.703	1248.4	1245.17	1280.47	1258.01	+
MMP1223	MMP1223	hypothetical protein	296.68	396.591	352.461	348.577	357.462	357.17	345.943	353.525	-
MMP1224	MMP1224	ABC-type amino acid transport/signal transduction systems periplasmic component-related	863.143	634.967	740.315	746.141	1048.71	1050.25	1000.73	1033.23	+
MMP1225	MMP1225	amino acid ABC-type transporter-like protein	98.3678	81.7062	107.797	95.957	409.708	392.739	394.116	398.854	+
MMP1226	MMP1226	geranylgeranyl reductase	35.3522	19.9122	32.5776	29.2807	19.5323	23.3792	26.5822	23.1645	-
MMP1232	MMP1232	PP-loop domain-containing protein	47.8789	29.9428	28.1683	35.33	40.5821	40.2046	36.9756	39.2541	-
MMP1233	MMP1233	formate dehydrogenase accessory protein FdhD	93.9802	96.3323	85.0298	91.7808	53.8321	56.1635	49.7337	53.2431	-
MMP1256	MMP1256	hypothetical protein	44.6873	31.0046	31.5488	35.7469	228.052	221.744	251.566	233.787	+
MMP1259	MMP1259	FAD-dependent pyridine nucleotide-disulfide oxidoreductase	828.902	771.292	808.881	803.025	584.439	642.805	623.994	617.079	-
MMP1260	MMP1260	hypothetical protein	3715.11	2861.95	3265.91	3280.99	1455.37	1465.32	1499.25	1473.31	-
MMP1267	MMP1267	hypothetical protein	120.373	58.1611	87.0429	88.5257	119.241	117.019	109.991	115.417	-
MMP1276	MMP1276	hypothetical protein	83.2846	43.0582	53.7064	60.0164	44.7487	38.0385	45.0407	42.6093	+
MMP1280	MMP1280	hypothetical protein	19.5405	7.30779	9.19693	12.0151	66.2671	49.67	61.3533	59.0968	-
MMP1281	MMP1281	GCN5-like N-acetyltransferase	66.6344	24.4314	47.9655	46.3438	184.822	177.453	188.379	183.551	+
MMP1284	MMP1284	DEAD/DEAH box helicase domain-containing protein	138.141	82.14	106.485	108.922	157.088	145.224	147.811	150.041	+
MMP1285	MMP1285	hypothetical protein	39.6958	11.6575	18.0994	23.1509	79.9108	70.4835	72.9125	74.4356	-
MMP1289	MMP1289	rpl10e; LSU ribosomal protein L10E	3866.42	3126.06	3600.65	3531.05	3687.79	3736.75	3641.46	3688.66	-
MMP1292	MMP1292	glycoside hydrolase 15-like protein	93.5061	70.3639	81.954	81.9413	128.305	138.186	134.646	133.712	-
MMP1293	MMP1293	group 1 glycosyl transferase	101.955	224.27	206.79	177.672	90.8023	105	112.342	102.715	-
MMP1294	MMP1294	glgA; Glycosyl transferase, group 1	124.041	98.7439	117.14	113.308	91.8885	94.2711	98.5191	94.8929	+
MMP1302	MMP1302	hypothetical protein	17607.6	12538.5	15032.4	15059.5	11742.7	10982.5	9772.38	10832.5	-
MMP1305	MMP1305	hypothetical protein	193.632	126.907	159.885	160.141	312.336	312.17	327.803	317.436	+
MMP1314	MMP1314	phosphoesterase domain-containing protein	590.386	492	548.336	543.574	956.45	993.439	993.683	981.191	-
MMP1317	MMP1317	hypothetical protein	348.177	200.866	281.682	276.908	488.532	478.667	500.669	489.289	-
MMP1318	MMP1318	lysS; Lysyl-tRNA synthetase	542.405	465.044	492.303	499.917	462.357	529.453	508.79	500.2	-
MMP1330	MMP1330	hydrogenase assembly chaperone hypC/hupF	1364.54	684.463	959.266	1002.76	1447.04	1283.54	1367.89	1366.16	-
MMP1331	MMP1331	hypothetical protein	50.5902	32.5649	42.4252	41.8601	109.395	104.133	120.405	111.311	-
MMP1332	MMP1332	FAD-dependent pyridine nucleotide-disulfide oxidoreductase	26.9558	60.2218	55.8767	47.6847	72.4705	80.4674	81.6824	78.2068	-
MMP1333	MMP1333	aroC; Chorismate synthase	43.0989	45.8578	47.3777	45.4448	30.4442	30.7501	34.9983	32.0642	+
MMP1334	MMP1334	solute-binding protein/glutamate receptor	388.048	269.265	321.898	326.404	527.143	517.107	554.634	532.961	+
MMP1337	MMP1337	hydrogenase maturation protease	155.251	70.2288	106.83	110.77	103.852	99.7997	99.5585	101.07	+
MMP1338	MMP1338	hypothetical protein	11.55	4.88627	11.9914	9.47587	63.1248	47.4075	46.9306	52.4876	+
MMP1339	MMP1339	SAM-binding motif-containing protein	32.8296	21.3337	27.452	27.2051	36.1925	30.1089	33.278	33.1931	-
MMP1347	MMP1347	HMmB; archaeal histone B	5700.14	4914.86	3023.14	4546.05	4407.78	4290.43	5383.26	4693.82	-
MMP1372	MMP1372	manB; Phosphoglucomutase/phosphomannomutase	148.415	68.0174	104.637	107.023	551.063	543.858	549.062	547.994	+
MMP1373	MMP1373	purP; conserved hypothetical archaeal protein	2078.16	1916	2100.61	2031.59	1855.89	2047.38	1996.53	1966.6	-
MMP1378	MMP1378	hypothetical protein	78.5927	9.68973	46.6783	44.9869	100.839	103.525	131.608	111.991	+
MMP1379	MMP1379	thyA; Thymidylate synthase	535.537	343.852	458.881	446.09	236.218	227.598	254.663	239.493	-
MMP1391	MMP1391	asd; Aspartate-semialdehyde dehydrogenase	369.743	313.786	346.765	343.431	561.092	580.853	565.599	569.181	-
MMP1392	MMP1392	hypothetical protein	372.573	363.697	380.591	372.287	665.369	657.573	651.378	658.107	-
MMP1393	MMP1393	hypothetical protein	58.1408	37.9301	41.1215	45.7308	50.1819	51.4637	53.4683	51.7046	+
MMP1396	MMP1396	aminotransferase	463.544	240.944	408.653	371.047	166.365	169.634	174.168	170.055	-
MMP1422	MMP1422	secY; Aldehyde dehydrogenase:SecY protein	1248.39	1252.65	1290.97	1264	1712.79	1707.19	1714.73	1711.57	+
MMP1423	MMP1423	aldehyde dehydrogenase	57.7045	30.4904	38.972	42.3889	44.1084	50.8079	51.2112	48.7092	-
MMP1424	MMP1424	oligosaccharyl transferase,STT3 subunit	1370.92	1121.57	1341.04	1277.84	1349.87	1320.31	1397.31	1355.83	+
MMP1439	MMP1439	cofactor-independent phosphoglycerate mutase	230.573	277.965	273.985	260.841	317.059	332.052	316.019	321.71	+
MMP1440	MMP1440	tRNA-modifying protein	213.495	137.563	167.637	172.898	167.261	167.533	169.57	168.121	-
MMP1441	MMP1441	mobB; ATP/GTP-binding site motif A (P-loop):Molybdopterin-guanine dinucleotide biosynthesis protein	509.586	492.43	571.137	524.385	520.917	511.986	516.774	516.559	+
MMP1442	MMP1442	transcription regulator ArsR	1486.31	1020.98	1266.59	1257.96	1206.36	1090.21	1236.37	1177.65	+
MMP1446	MMP1446	zinc finger protein	68.4389	67.5125	71.8227	69.258	62.2985	61.9409	67.9499	64.0631	-
MMP1475	MMP1475	hypothetical protein	203.493	195.363	209.346	202.734	180.434	172.205	174.969	175.869	-
MMP1476	MMP1476	hypothetical protein	47.3929	27.1129	31.6845	35.3968	51.0804	39.5923	43.9649	44.8792	-
MMP1479	MMP1479	hypothetical protein	200.632	156.47	195.233	184.112	186.475	204.108	200.235	196.94	+
MMP1480	MMP1480	aconitase	539.003	461.176	494.079	498.086	811.074	808.982	783.106	801.054	+
MMP1486	MMP1486	mechanosensitive ion channel MscS	320.831	319.03	349.003	329.621	273.094	289.711	313.12	291.975	-
MMP1489	MMP1489	pnk; inositol monophosphate related protein	289.036	181.266	243.592	237.965	193.215	189.633	197.399	193.416	-
MMP1490	MMP1490	ATP/GTP-binding motif-containing protein	51.4069	27.5426	37.7541	38.9012	75.5309	78.6708	86.6615	80.2877	+
MMP1495	MMP1495	radical SAM family protein	146.675	140.968	151.207	146.283	103.194	111.706	123.085	112.662	-
MMP1501	MMP1501	phosphodiesterase	50.355	20.9156	34.5362	35.2689	126.033	149.645	152.524	142.734	+
MMP1510	MMP1510	gatA; Asp-tRNAAsn/Glu-tRNAGln amidotransferase subunit A	840.808	635.216	786.537	754.187	831.426	735.089	766.216	777.577	-
MMP1511	MMP1511	amino acid carrier protein	2586.76	1981.48	2541.71	2369.98	795.656	644.562	654.81	698.343	-
MMP1514	MMP1514	tyrA; Prephenate dehydrogenase	90.326	54.159	74.8215	73.1022	70.0134	66.6308	67.6628	68.1023	+
MMP1515	MMP1515	hsp60; Chaperonin GroEL (thermosome, HSP60 family)	4949.67	5774.04	5481.49	5401.73	4779.11	4615.96	4215.83	4536.96	-
MMP1520	MMP1520	hydrogenase accessory protein HypB	320.711	239.406	289.374	283.164	312.292	270.486	298.763	293.847	+
MMP1532	MMP1532	pgk; Phosphoglycerate kinase	227.657	183.213	205.445	205.438	168.114	178.072	173.965	173.384	-
MMP1535	MMP1535	hypothetical protein	1.43885	0.318404	1.17209	0.976448	3.85631	2.20658	1.94608	2.66966	-
MMP1536	MMP1536	hypothetical protein	9.52505	7.78451	9.4246	8.91138	7.7939	9.98031	12.7783	10.1842	-
MMP1541	MMP1541	hypothetical protein	483.694	269.068	421.584	391.449	269.025	251.253	282.549	267.609	-
MMP1542	MMP1542	haloacid dehalogenase superfamily protein	37.4365	19.6691	23.7393	26.9483	23.9522	24.0217	25.9017	24.6252	-
MMP1548	MMP1548	Fe-S type hydro-lyase tartrate/fumarate subunit beta	131.791	61.5261	103.925	99.0809	107.948	105.732	111.798	108.493	-
MMP1553	MMP1553	rdxA; Nitroreductase family	587.942	316.66	525.314	476.639	613.17	660.319	660.042	644.51	-
MMP1554	MMP1554	hypothetical protein	205.346	134.166	167.422	168.978	199.639	222.625	210.812	211.025	-
MMP1572	MMP1572	hypothetical protein	29.4411	3.20816	18.8955	17.1816	34.1926	26.6795	24.0902	28.3208	+
MMP1576	MMP1576	hypothetical protein	698.093	404.339	470.662	524.365	2970.81	1627.52	1684.17	2094.16	+
MMP1577	MMP1577	hat; Histone acetyltransferase	136.24	129.861	129.955	132.018	329.633	343.687	348.568	340.63	-
MMP1580	MMP1580	dihydropteroate synthase	61.6914	27.3967	45.3186	44.8022	33.1812	34.5491	34.9292	34.2198	-
MMP1581	MMP1581	DNA helicase	84.2135	55.1055	71.2233	70.1807	109.13	110.834	115.388	111.784	+
MMP1596	MMP1596	hypothetical protein	133.107	79.9239	111.732	108.254	208.767	183.422	184.097	192.095	-
MMP1597	MMP1597	phosphatidylglycerophosphatase A	141.057	98.6453	106.676	115.46	130.938	145.659	144.205	140.267	+
MMP1602	MMP1602	hypothetical protein	49.9723	17.552	26.665	31.3965	154.542	144.083	175.877	158.167	-
MMP1603	MMP1603	ferredoxin	90.0261	71.0331	77.3429	79.4674	129.607	132.828	139.3	133.911	+
MMP1604	MMP1604	hypothetical protein	130.201	86.7398	134.028	116.989	247.602	261.281	270.241	259.708	-
MMP1613	MMP1613	ssh10b_1; Protein of unknown function DUF78	233.566	130.572	159.352	174.497	99.7284	119.836	123.868	114.477	+
MMP1630	MMP1630	ABC transporter ATPase	155.047	113.068	138.126	135.414	161.14	176.085	173.651	170.292	+
MMP1631	MMP1631	PA-phosphatase-like phosphoesterase	29.4411	11.0756	19.9856	20.1674	81.7992	88.0425	81.9152	83.9189	-
MMP1632	MMP1632	yqiX; Solute-binding protein/glutamate receptor:Bacterial extracellular solute-binding protein, family 3	187.458	165.262	189.308	180.676	200.261	182.204	203.903	195.456	+
MMP1636	MMP1636	major facilitator transporter	88.7064	49.4669	65.1506	67.7746	115.372	116.976	121.394	117.914	+
MMP1637	MMP1637	hypothetical protein	1363.08	1011.4	1263.07	1212.52	1120.58	1146.03	1176.98	1147.86	-
MMP1640	MMP1640	S-adenosylmethionine synthetase	1397.62	1312.99	1284.22	1331.61	370.265	341.68	324.311	345.419	+
MMP1641	MMP1641	soluble P-type ATPase	126.082	78.3984	94.0736	99.5181	118.022	105.553	122.061	115.212	-
MMP1646	MMP1646	hypothetical protein	1015.16	525.751	742.184	761.032	583.209	518.426	543.123	548.253	-
MMP1656	MMP1656	glutamine amidotransferase subunit PdxT	134.364	102.378	137.369	124.704	136.407	135.81	162.26	144.826	-
MMP1657	MMP1657	hypothetical protein	207.255	129.48	163.064	166.6	242.934	250.927	272.494	255.451	+
MMP1658	MMP1658	30S ribosomal protein S8e	4247.39	3011.61	3632.15	3630.38	3650.66	3465.39	3676.06	3597.37	-
MMP1659	MMP1659	pyrB; Aspartate carbamoyltransferase; catalytic subunit	231.448	169.391	208.708	203.182	326.522	328.162	315.208	323.297	-
MMP1664	MMP1664	hypothetical protein	46.3771	33.3541	40.4926	40.0746	27.4456	16.9312	24.8565	23.0778	+
MMP1665	MMP1665	HEAT domain-containing protein	21.0868	11.5401	16.7082	16.445	81.8808	81.1244	86.5835	83.1962	-
MMP1677	MMP1677	(S)-2,3-di-O-geranylgeranylglyceryl phosphate synthase	122.196	77.8652	114.541	104.868	81.9887	87.3719	98.0052	89.1219	-
MMP1678	MMP1678	nfo; endonuclease IV	51.2532	30.6016	35.4636	39.1061	112.873	109.852	124.287	115.671	+
MMP1679	MMP1679	hypothetical protein	522.377	225.371	398.262	382.003	697.318	635.821	704.309	679.149	-
MMP1680	MMP1680	glmS; glucosamine--fructose-6-phosphate aminotransferase	218.025	169.812	189.323	192.387	173.345	174.479	171.909	173.244	+
MMP1683	MMP1683	hypothetical protein	343.594	121.997	203.723	223.104	453.931	438.413	459.258	450.534	+
MMP1698	MMP1698	hypothetical protein	294.822	140.173	215.398	216.798	2116.88	2075.02	2082.51	2091.47	+
MMP1703	MMP1703	hypothetical protein	267.776	120.457	196.554	194.929	168.104	166.184	179.375	171.221	+
MMP1712	MMP1712	LysR family transcriptional regulator	550.459	424.76	493.733	489.651	491.821	456.702	456.966	468.496	-
MMP1713	MMP1713	hypothetical protein	107.25	59.0851	78.3564	81.5637	149.959	132.588	150.191	144.246	+

## Sheet: Type II
Type II operon: ioTTS(s) Operon
*Type II operons contain at least one ioTTSs but do not contain ioTSS(s). RNA-seq were performed on cultures obtained from three colonies (_1, _2, _3) of the WT and aCPSF1 depletion mutant. Transcript abundances are expressed as Fragments Per Kilobase of transcript per Million fragments mapped (FPKM). WT_AVE and aCPSF1_AVE are the average FPKM values calculated from the three replicates of the wi…
Operon	Gene_ID	Annotation	FPKM								strand	ioTTS analysis
			WT_1	WT_2	WT_3	WT_AVE	aCPSF1_1	aCPSF1_2	aCPSF1_3	aCPSF1_AVE		ioTTS	Downstream Gene	Downstream Gene Annotation	TDER-WT	TDER-aCPSF1	TDER dependency on aCPSF1	TDER classification	TDER dependency on aCPSF1
MMP1038-MMP1047	MMP1038	atpH; A1A0 ATPase, subunit H	4190.63	2295.41	3492.6	3326.21	2799.48	2460.7	2823.79	2799.48	+
	MMP1039	atpI; A1A0 ATPase, subunit I	5983.16	5274.51	6368.03	5875.23	4053.32	3872.2	3922.24	4053.32	+
	MMP1040	atpK; A1A0 ATPase, subunit K	3761.26	3997.02	4076.85	3945.04	2453.36	2327.15	2372.49	2453.36	+
	MMP1041	atpE; A1A0 ATPase, subunit E	4486.95	4076.9	4752.29	4438.71	3033.34	2864.62	2884.37	3033.34	+	ioTTS	MMP1042	atpC; A1A0 ATPase, subunit C	0.947788	0.898005	0.947474	not significant
	MMP1042	atpC; A1A0 ATPase, subunit C	5130.52	3897.5	5021.69	4683.24	3474.43	3176.94	3128.45	3474.43	+
	MMP1043	atpF; A1A0 ATPase, subunit F	1376.52	1111.63	1262.17	1250.11	889.349	715.896	810.32	889.349	+	ioTTS	MMP1044	atpA; A1A0 ATPase, subunit A	0.208769	0.222402	1.0653	not significant
	MMP1044	atpA; A1A0 ATPase, subunit A	5587.08	6047.32	6329.53	5987.98	3763.4	3623.32	3474.54	3763.4	+	ioTTS	MMP1045	atpB; A1A0 ATPase, subunit B	0.733559	0.851645	1.16098	not significant
	MMP1045	atpB; A1A0 ATPase, subunit B	6494.14	9935.43	8059.15	8162.91	4336.51	4380.02	4036.73	4336.51	+
	MMP1046	atpD; A1A0 ATPase, subunit D	4527.69	4414.6	4733.68	4558.66	3007.2	3007.78	2786.58	3007.2	+
	MMP1047	hypothetical protein	4961.66	2618.96	4218.34	3932.99	3018.06	2757.19	2824.54	3018.06	+
MMP1408-MMP1421	MMP1408	rps17p; SSU ribosomal protein S17P	7459.29	16950.4	10081.2	11497	9572.84	10303.5	9811.47	9572.84	+	ioTTS	MMP1409	rpl14p; LSU ribosomal protein L14P	2.23423	1.82178	0.815395	extremely significant	dependent
	MMP1409	rpl14p; LSU ribosomal protein L14P	4095.41	6206.01	5136.1	5145.84	5221.44	5641.67	5432.91	5221.44	+	ioTTS	MMP1410	rpl24p; LSU ribosomal protein L24P	2.05111	1.74208	0.849335	extremely significant	dependent
	MMP1410	rpl24p; LSU ribosomal protein L24P	2485.93	2439.76	2600.73	2508.81	3035.45	3230.52	3088.39	3035.45	+	ioTTS	MMP1411	30S ribosomal protein S4e	0.426542	0.471979	1.10653	not significant
	MMP1411	30S ribosomal protein S4e	4881.75	6911.41	5852.05	5881.74	6487.1	6809.82	6522.49	6487.1	+	ioTTS	MMP1412	rpl5p; LSU Ribosomal protein L5P	1.1607	1.26157	1.0869	not significant
	MMP1412	rpl5p; LSU Ribosomal protein L5P	3980.61	6347.97	4873.64	5067.41	5054.77	5449.75	5205.63	5054.77	+	ioTTS	MMP1413	rps14P; SSU ribosomal protein S14	13.4834	23.0095	1.7065	extremely significant	not dependent
	MMP1413	rps14P; SSU ribosomal protein S14	211.812	637.568	278.096	375.826	195.658	225.201	261.91	195.658	+	ioTTS	MMP1414	rps8p; SSU Ribosomal protein S8	0.0726857	0.0495181	0.681264	not significant
	MMP1414	rps8p; SSU Ribosomal protein S8	3506.63	6930.16	5074.89	5170.56	4339.98	4901.56	4546.73	4339.98	+	ioTTS	MMP1415	rpl6p; LSU Ribosomal protein L6P	1.5519	1.10708	0.713369	significant	dependent
	MMP1415	rpl6p; LSU Ribosomal protein L6P	3305.85	2942.47	3746.99	3331.77	4146.55	4219.91	4088.23	4146.55	+
	MMP1416	rpl32e; LSU ribosomal protein L32E	2797.44	3011.67	3186.92	2998.68	3421.65	3481.64	3485.22	3421.65	+
	MMP1417	rpl19e; LSU ribosomal protein L19E	3615.36	6842.54	5094.42	5184.11	4424.52	4776.67	4855.26	4424.52	+	ioTTS	MMP1418	rpl18p; LSU ribosomal protein L18P	0.89542	0.869095	0.9706	not significant
	MMP1418	rpl18p; LSU ribosomal protein L18P	4298.7	7065.96	6004.1	5789.58	5229.88	5645.61	5298.18	5229.88	+	ioTTS	MMP1419	rps5p; SSU Ribosomal protein S5	1.20335	1.14745	0.953547	not significant
	MMP1419	rps5p; SSU Ribosomal protein S5	3761.36	5945.73	4726.53	4811.21	4671.83	4815.31	4608.12	4671.83	+	ioTTS	MMP1420	rpl30p; LSU ribosomal protein L30P	1.41682	1.24675	0.879962	not significant
	MMP1420	rpl30p; LSU ribosomal protein L30P	2959.4	3701.87	3526.08	3395.78	3684.2	3868.9	3752.55	3684.2	+	ioTTS	MMP1421	rpl15p; LSU ribosomal protein L15	1.04264	0.818556	0.785079	not significant
	MMP1421	rpl15p; LSU ribosomal protein L15	3831.63	2317.21	3621.87	3256.9	4836.11	4446.45	4529.12	4836.11	+
MMP0853-MMP0860	MMP0853	nifH; nitrogenase iron protein (nitrogenase component II)	312.491	462.833	440.176	405.167	149.407	205.951	135.041	149.407	+
	MMP0854	NifI1; Nitrogen regulatory protein NifI1	174.147	248.094	199.027	207.089	74.514	86.6928	59.1261	74.514	+
	MMP0855	nifI2; Nitrogen regulatory protein NifI2	175.198	331.666	255.98	254.281	77.7741	111.857	77.285	77.7741	+	ioTTS	MMP0856	nifD; Oxidoreductase, nitrogenase component 1	1.0396	0.879168	0.845681	not significant
	MMP0856	nifD; Oxidoreductase, nitrogenase component 1	209.075	268.704	256.008	244.596	83.3713	131.465	88.7646	83.3713	+
	MMP0857	nifK; Oxidoreductase, nitrogenase component 1	178.554	235.839	234.898	216.43	87.2908	122.057	83.8539	87.2908	+
	MMP0858	nifE; nitrogenase iron-molybdenum cofactor biosynthesis protein	117.519	134.835	137.523	129.959	63.5513	88.5459	60.191	63.5513	+
	MMP0859	nifN; iron-molybdenum cofactor biosynthesis protein, subunit N	79.8565	101.579	121.359	100.932	36.8744	47.9534	34.5589	36.8744	+	ioTTS	MMP0860	nifX; Nitrogen fixation-related protein	2.16074	1.09543	0.506971	extremely significant	dependent
	MMP0860	nifX; Nitrogen fixation-related protein	48.2888	40.3689	51.477	46.7116	33.0741	35.9987	39.9129	33.0741	+
MMP0985 MMP0978	MMP0978	hypothetical protein	278.954	114.339	179.271	190.855	282.089	221.023	167.315	282.089	-
	MMP0979	hypothetical protein	373.237	182.368	310.77	288.792	165.779	127.449	93.751	165.779	-	ioTTS	MMP0978	hypothetical protein	1.51315	0.577212	0.381464	significant	dependent
	MMP0980	cdh; CO dehydrogenase/acetyl-CoA synthase complex subunit gamma	628.965	601.652	673.472	634.696	321.171	211.456	175.351	321.171	-
	MMP0981	cdhD; CO dehydrogenase/acetyl-CoA synthase subunit delta	586.833	769.189	697.109	684.377	300.14	172.083	164.805	300.14	-
	MMP0982	hypothetical protein	319.688	199.928	298.941	272.852	173.687	100.626	91.4814	173.687	-	ioTTS	MMP0981	cdhD; CO dehydrogenase/acetyl-CoA synthase subunit delta	0.398687	0.574221	1.44028	not significant
	MMP0983	cdhB; CO dehydrogenase/acetyl-CoA synthase complex subunit beta	544.885	457.411	577.602	526.633	293.287	168.203	171.113	293.287	-	ioTTS	MMP0982	hypothetical protein	1.9301	1.72939	0.896012	significant	dependent
	MMP0984	cdh; CO dehydrogenase beta subunit/acetyl-CoA synthase subunit epsilon	417.11	272.812	401.284	363.735	217.311	132	134.33	217.311	-
	MMP0985	cdhA; CO dehydrogenase/acetyl-CoA synthase complex subunit alpha	703.921	727.766	754.759	728.816	282.385	242.64	248.054	282.385	-
MMP1275 MMP1270	MMP1270	bifunctional hexulose-6-phosphate synthase/ribonuclease regulator	83.6958	110.548	141.921	112.055	439.869	293.935	287.55	439.869	-
	MMP1271	vorA; 2-oxoisovalerate oxidoreductase subunit alpha	346.576	502.35	493.212	447.379	462.562	298.863	312.213	462.562	-	ioTTS	MMP1270	bifunctional hexulose-6-phosphate synthase/ribonuclease regulator	3.99251	1.05119	0.263291	extremely significant	dependent
	MMP1272	vorB; 2-oxoisovalerate oxidoreductase subunit beta	301.729	413.071	406.401	373.734	486.516	308.43	341.919	486.516	-
	MMP1273	vorC; 2-oxoisovalerate oxidoreductase subunit gamma	123.1	169.92	173.425	155.482	234.647	127.249	145.591	234.647	-
	MMP1274	AMP-dependent synthetase and ligase	1021.18	1003.94	1135.91	1053.68	687.253	513.778	544.794	687.253	-	ioTTS	MMP1273	vorC; 2-oxoisovalerate oxidoreductase subunit gamma	6.77684	3.44014	0.507632	extremely significant	dependent
	MMP1275	hypothetical protein	998.529	992.997	999.087	996.871	671.469	625.518	711.43	671.469	-
MMP1629 MMP1621	MMP1621	ehbO; energy-converting hydrogenase B subunit O	465.958	302.11	420.866	396.311	520.304	379.385	393.423	520.304	-
	MMP1622	ehbM; energy-converting hydrogenase B subunit M	296.897	255.803	302.647	285.116	302.189	201.516	221.104	302.189	-
	MMP1623	ehbL; energy-converting hydrogenase B subunit L	309.648	161.218	271.664	247.51	321.83	200.799	262.397	321.83	-
	MMP1624	ehbK; energy-converting hydrogenase B subunit K	472.859	439.907	482.433	465.066	508.313	318.629	412.638	508.313	-
	MMP1625	ehbJ; energy-converting hydrogenase B subunit J	113.196	131.424	80.0344	108.218	106.704	70.8388	65.026	106.704	-
	MMP1626	monovalent cation/H+ antiporter subunit B	352.076	224.576	307.684	294.779	389.109	275.783	309.197	389.109	-
	MMP1627	ehbG; energy-converting hydrogenase B subunit G	145.347	44.4034	77.1872	88.9793	150.381	88.6836	131.927	150.381	-
	MMP1628	ehbF; energy-converting hydrogenase B subunit F	791.526	575.508	705.96	690.998	689.267	632.862	686.919	689.267	-	ioTTS	MMP1627	ehbG; energy-converting hydrogenase B subunit G	7.76583	5.41534	0.69733	extremely significant	dependent
	MMP1629	ehbE; energy-converting hydrogenase B subunit E	1495.93	1130.58	1268.5	1298.33	1047.33	1154.63	1263.54	1047.33	-	ioTTS	MMP1628	ehbF; energy-converting hydrogenase B subunit F	1.87893	1.72495	0.918048	significant	dependent
MMP1697 MMP1691	MMP1691	fwdB; tungsten containing formylmethanofuran dehydrogenase, subunit B	8094.06	7361.64	7837.76	7764.49	4694.88	4420.47	4421.39	4694.88	-
	MMP1692	vhuB; polyferredoxin, associated with F420-non-reducing hydrogenase	8700.75	8695.01	9157.06	8850.94	5018.03	5000.54	4954.15	5018.03	-	ioTTS	MMP1691	fwdB; tungsten containing formylmethanofuran dehydrogenase, subunit B	1.13993	1.10608	0.970309	not significant
	MMP1693	vhuU; F420 non-reducing hydrogenase subunit	4513.31	5845.4	3881.03	4746.58	2162.11	2108.13	2567.34	2162.11	-	ioTTS	MMP1692	vhuB; polyferredoxin, associated with F420-non-reducing hydrogenase	0.53628	0.456669	0.85155	not significant
	MMP1694	vhuA; F420-non-reducing hydrogenase subunit alpha	8266.97	8828.13	8774.99	8623.36	4596.05	4563.66	4497.03	4596.05	-
	MMP1695	vhuG; F420-non-reducing hydrogenase subunit	9074.37	7737.54	8715.7	8509.2	4964.73	4765.41	4725.9	4964.73	-
	MMP1696	vhuD; F420-non-reducing hydrogenase subunit delta	6564.7	4556.14	5880.63	5667.16	3433.7	3292.63	3325.75	3433.7	-
	MMP1697	hdrA; heterodisulfide reductase, subunit A	10180.3	13878.5	11678.3	11912.4	5324.7	5331.31	5290.65	5324.7	-	ioTTS	MMP1696	vhuD; F420-non-reducing hydrogenase subunit delta	2.102	1.58641	0.754713	extremely significant	dependent
MMP0777 MMP0771	MMP0771	hypothetical protein	12.3868	5.8099	8.55483	8.91717	51.2889	45.9673	46.6704	51.2889	-
	MMP0772	hypothetical protein	2.77092	3.98567	2.4453	3.0673	33.1869	27.837	31.7555	33.1869	-
	MMP0773	hypothetical protein	3.95333	5.68643	5.44587	5.02854	43.562	40.9696	41.0526	43.562	-
	MMP0774	hypothetical protein	2.45342	4.23477	4.6189	3.76903	36.4721	40.3528	35.1268	36.4721	-
	MMP0775	hypothetical protein	4.8067	2.1606	2.8279	3.26507	37.6816	26.5775	28.6749	37.6816	-
	MMP0776	hypothetical protein	11.3164	17.4684	12.9907	13.9252	87.8322	95.6086	114.74	87.8322	-	ioTTS	MMP0775	hypothetical protein	4.26489	3.20852	0.752309	extremely significant	dependent
	MMP0777	hypothetical protein	13.9362	17.1821	16.398	15.8388	146.51	148.617	150.706	146.51	-
MMP0135 MMP0139	MMP0135	thrC; Threonine synthase	1008.74	718.656	990.755	906.05	876.597	805.833	793.195	876.597	+
	MMP0136	leuD; 3-isopropylmalate dehydratase small subunit	1059.88	826.537	947.7	944.705	679.883	646.235	650.044	679.883	+	ioTTS	MMP0137	dys; Deoxyhypusine synthase	4.81626	1.02761	0.213362	extremely significant	dependent
	MMP0137	dys; Deoxyhypusine synthase	205.176	172.202	211.07	196.149	691.417	596.527	635.129	691.417	+	ioTTS	MMP0138	fdhA; formate dehydrogenase alpha subunit	7.65791	1.3705	0.178966	extremely significant	dependent
	MMP0138	fdhA; formate dehydrogenase alpha subunit	26.6144	24.2076	26.0197	25.6139	506.904	451.267	445.018	506.904	+
	MMP0139	fdhB; formate dehydrogenase beta subunit	56.6114	33.4502	49.0605	46.374	465.556	375.966	411.698	465.556	+
MMP0350 MMP0354	MMP0350	hexapeptide repeat-containing transferase	244.794	300.841	314.15	286.595	152.825	159.773	169.206	152.825	+
	MMP0351	aspB-like1; DegT/DnrJ/EryC1/StrS aminotransferase	235.568	311.912	290.172	279.217	127.665	141.903	141.221	127.665	+
	MMP0352	oxidoreductase	215.288	230.876	265.476	237.213	115.729	118.519	135.459	115.729	+
	MMP0353	UDP-glucose/GDP-mannose dehydrogenase-like protein	237.926	292.549	298.666	276.38	147.514	148.168	153.924	147.514	+	ioTTS	MMP0354	oligosaccharide transporter	6.38901	2.74131	0.429066	extremely significant	dependent
	MMP0354	oligosaccharide transporter	48.4491	30.3732	50.9537	43.2587	55.2725	55.1601	53.5787	55.2725	+
MMP1301 MMP1297	MMP1297	fdhB; formate dehydrogenase beta subunit	6882.61	7780.08	7590.3	7417.66	11211.4	11081	7478.41	11211.4	-
	MMP1298	fdhA; formate dehydrogenase alpha subunit	6903.01	6826.08	7511.57	7080.22	11558.3	10301.1	7434.72	11558.3	-	ioTTS	MMP1297	fdhB; formate dehydrogenase beta subunit	0.954508	0.983989	1.03089	not significant
	MMP1299	carbonic anhydrase	4926.8	7284.37	6061.74	6090.97	4117.04	3064	2435.98	4117.04	-	ioTTS	MMP1298	fdhA; formate dehydrogenase alpha subunit	0.860279	0.328291	0.38161	not significant
	MMP1300	hypothetical protein	4443.45	3835.92	4551.11	4276.83	3676.09	2725.36	2434.78	3676.09	-
	MMP1301	fdhC; Formate transporter	11311	10990.8	10786.7	11029.5	8693.56	7002.18	6119.73	8693.56	-	ioTTS	MMP1300	hypothetical protein	2.5789	2.46887	0.957333	extremely significant	dependent
MMP1360 MMP1364	MMP1360	rpoH; RNA polymerase H/23 kD subunit	1246.03	1120.07	1188.56	1184.89	5710.6	5850.93	5986.54	5710.6	+	ioTTS	MMP1361	rpoB2; DNA-directed RNA polymerase subunit B	1.12239	1.15336	1.02759	not significant
	MMP1361	rpoB2; DNA-directed RNA polymerase subunit B	1022.16	1076.31	1068.56	1055.68	4954.1	5111.31	5149.33	4954.1	+	ioTTS	MMP1362	rpoB1; Glycoside hydrolase, family 1:DNA-directed RNA polymerase, beta subunit:ATP/GTP-binding site motif A (P-loop)	0.98069	1.03032	1.05061	not significant
	MMP1362	rpoB1; Glycoside hydrolase, family 1:DNA-directed RNA polymerase, beta subunit:ATP/GTP-binding site motif A (P-loop)	1050.06	1085.06	1094.27	1076.46	4885.27	4971.27	4910.41	4885.27	+	ioTTS	MMP1363	rpoA1; RNA polymerase, alpha subunit	0.942913	0.890972	0.944914	not significant
	MMP1363	rpoA1; RNA polymerase, alpha subunit	1091.68	1165.59	1167.64	1141.64	5531.77	5548.04	5494.18	5531.77	+	ioTTS	MMP1364	rpoA2; RNA polymerase, A/beta'/A' subunit	1.24658	1.2349	0.990626	not significant
	MMP1364	rpoA2; RNA polymerase, A/beta'/A' subunit	1009.9	794.43	943.115	915.814	4551.72	4414.21	4455.42	4551.72	+
MMP1365 MMP1369	MMP1365	50S ribosomal protein L30e	2309.52	2062.88	2221.02	2197.81	2521.28	2566.63	2712.21	2521.28	+
	MMP1366	nusA; KH domain:KH domain, type 1	2089.05	1605.93	1916.94	1870.64	2362.83	2383.54	2342.85	2362.83	+
	MMP1367	rps12P; SSU ribosomal protein S12	2974.94	3785.97	3111.09	3290.67	3297.74	3378.18	3443.23	3297.74	+
	MMP1368	30S ribosomal protein S7P	3857.01	4161.5	4056.11	4024.88	4745.71	4898.82	4884.01	4745.71	+	ioTTS	MMP1369	aEF-2; translation elongation factor EF-2	0.697152	0.72651	1.04211	not significant
	MMP1369	aEF-2; translation elongation factor EF-2	5204.82	6413.85	5701.26	5773.31	6609.5	6845.89	6542.32	6609.5	+
MMP0043 MMP0046	MMP0043	isopentenyl pyrophosphate isomerase	874.796	475.341	719.157	689.765	707.527	653.827	661.354	707.527	+
	MMP0044	beta-lactamase domain-containing protein	878.117	1008.99	992.151	959.752	667.669	669.02	639.126	667.669	+
	MMP0045	idsA; bifunctional short chain isoprenyl diphosphate synthase	833.515	525.551	743.981	701.016	562.242	534.519	516.786	562.242	+	ioTTS	MMP0046	hypothetical protein	3.74839	1.0623	0.283402	extremely significant	dependent
	MMP0046	hypothetical protein	258.243	107.692	195.118	187.018	538.024	485.764	495.13	538.024	+
MMP0234 MMP0237	MMP0234	hypothetical protein	1441.54	1162.63	1412.22	1338.79	1027.25	1075.24	1071.76	1027.25	+	ioTTS	MMP0235	hypothetical protein	1.56492	1.31072	0.837567	significant	dependent
	MMP0235	hypothetical protein	844.85	829.404	892.258	855.504	755.909	833.154	832.695	755.909	+	ioTTS	MMP0236	hypothetical protein	4.75985	2.37098	0.498122	extremely significant	dependent
	MMP0236	hypothetical protein	200.221	153.789	185.19	179.734	329.714	331.814	359.886	329.714	+
	MMP0237	hypothetical protein	246.735	99.1756	163.599	169.836	353.728	325.899	388.244	353.728	+
MMP0278 MMP0281	MMP0278	CBS domain-containing signal transduction protein	270.992	441.764	377.91	363.555	283.754	303.718	318.734	283.754	+
	MMP0279	mptG; beta-ribofuranosylaminobenzene 5'-phosphate synthase	244.785	271.428	320.861	279.025	243.072	239.855	244.481	243.072	+
	MMP0280	hisI; Phosphoribosyl-AMP cyclohydrolase	379.45	326.892	397.314	367.885	318.78	347.091	367.338	318.78	+	ioTTS	MMP0281	ATPase	2.81088	1.02827	0.365817	extremely significant	dependent
	MMP0281	ATPase	136.544	118.486	137.606	130.879	333.662	337.833	333.308	333.662	+
MMP0285 MMP0288	MMP0285	TrkA-N domain-containing protein	559.229	405.782	464.783	476.598	702.984	690.374	647.68	702.984	+	ioTTS	MMP0286	hypothetical protein	21.5257	14.1459	0.657166	extremely significant	dependent
	MMP0286	hypothetical protein	28.1028	21.4488	16.871	22.1409	45.9602	45.0217	53.3025	45.9602	+
	MMP0287	CBS domain-containing protein	214.975	181.696	184.516	193.729	422.698	440.212	421.522	422.698	+	ioTTS	MMP0288	hypothetical protein	7.13383	2.33266	0.326985	extremely significant	dependent
	MMP0288	hypothetical protein	38.5538	14.8721	28.0433	27.1564	182.36	187.134	181.136	182.36	+
MMP0542 MMP0545	MMP0542	hypothetical protein	307.869	401.698	381.802	363.79	400.053	427.111	443.179	400.053	+	ioTTS	MMP0543	hypothetical protein	1.96018	1.63359	0.83339	significant	dependent
	MMP0543	hypothetical protein	188.971	181.701	186.099	185.59	250.182	255.298	272.158	250.182	+
	MMP0544	MoaA/nifB/pqqE family protein	203.903	164.176	198.137	188.739	295.406	299.789	323.399	295.406	+
	MMP0545	molybdopterin biosynthesis protein MoeA/LysR substrate binding-domain-containing protein	205.849	160.709	186.712	184.423	272.987	275.311	298.172	272.987	+
MMP0720 MMP0723	MMP0720	hydroxylamine reductase	261.786	281.092	293.623	278.833	773.979	790.816	846.611	773.979	+	ioTTS	MMP0721	ferredoxin	2.18758	1.90372	0.870241	extremely significant	dependent
	MMP0721	ferredoxin	138.321	112.212	131.852	127.462	438.328	391.973	436.377	438.328	+
	MMP0722	hypothetical protein	85.393	64.4247	78.0671	75.9616	333.985	310.861	339.352	333.985	+
	MMP0723	hypothetical protein	128.645	67.9405	99.4068	98.664	404.959	385.664	416.699	404.959	+
MMP1210 MMP1213	MMP1210	hypothetical protein	2524.7	1704.31	2563.57	2264.19	1769.69	1591.46	1846.21	1735.79	+	ioTTS	MMP1211	hypothetical protein	0.464313	0.728166	1.56826	not significant
	MMP1211	hypothetical protein	4163.68	5399.7	5065.91	4876.43	2546.13	2275.27	2329.94	2383.78	+
	MMP1212	acetyl-CoA acetyltransferase	4170.52	6027.28	5230.64	5142.81	2651.75	2365.16	2327.35	2448.09	+
	MMP1213	hypothetical protein	4620.11	4120.17	4634.59	4458.29	2759.81	2313.22	2403.13	2492.05	+
MMP1707 MMP1704	MMP1704	hypothetical protein	665.91	661.962	712.435	680.102	3083.41	3098.5	3174.91	3083.41	-
	MMP1705	creatininase	361.051	236.632	283.688	293.79	1418.53	1385.33	1480.52	1418.53	-
	MMP1706	H/ACA RNA-protein complex component Nop10p	3.39705	1.22157	0.999282	1.87263	4.93162	7.40742	3.19981	4.93162	-	ioTTS	MMP1705	creatininase	0.00637404	0.00362686	0.569005	not significant
	MMP1707	aIF2_alpha; translation initiation factor aIF-2, subunit alpha	1718.65	1384.58	1583.69	1562.31	5143.54	5274.9	5136.62	5143.54	-
MMP0062 MMP0060	MMP0060	rplX; Ribosomal LX protein	1399.41	989.122	989.315	1125.95	1057.75	987.62	1282.86	1057.75	-
	MMP0061	aIF6; Translation initiation factor IF6	2811.43	2167.81	2452.27	2477.17	2747.55	2658.17	2781.44	2747.55	-
	MMP0062	50S ribosomal protein L31e	2739.6	920.307	1795.8	1818.57	2399.59	2168.31	2365.78	2399.59	-	ioTTS	MMP0061	aIF6; Translation initiation factor IF6	0.734131	0.846896	1.1536	not significant
MMP0086 MMP0084	MMP0084	hypothetical protein	128.588	66.7243	97.812	97.7082	286.614	257.561	281.279	286.614	-
	MMP0085	hypothetical protein	187.655	155.801	175.69	173.049	369.456	357.278	363.77	369.456	-
	MMP0086	tfx; LuxR family member	230.78	266.791	266.853	254.808	463.916	449.088	456.947	463.916	-	ioTTS	MMP0085	hypothetical protein	1.47246	1.25625	0.853165	not significant
MMP0263 MMP0265	MMP0263	tyrS; Tyrosyl-tRNA synthetase	213.908	205.85	221.491	213.749	286.256	295.768	291.183	286.256	+	ioTTS	MMP0264	MscMJ; Mechanosensitive (MS) ion channel	1.96402	2.26395	1.15271	significant	not dependent
	MMP0264	MscMJ; Mechanosensitive (MS) ion channel	105.26	101.959	119.278	108.832	129.388	125.06	131.253	129.388	+	ioTTS	MMP0265	hypothetical protein	2.44174	1.0605	0.434324	extremely significant	dependent
	MMP0265	hypothetical protein	48.0407	34.7652	50.9094	44.5717	106.043	116.746	140.907	106.043	+
MMP0325 MMP0323	MMP0323	hypothetical protein	87.0357	57.5954	74.3839	73.005	109.606	111.337	108.34	109.606	-
	MMP0324	hypothetical protein	39.6411	20.507	28.6408	29.5963	77.5391	74.9574	61.5775	77.5391	-
	MMP0325	glyceraldehyde-3-phosphate dehydrogenase	622.277	825.035	704.924	717.412	331.798	368.726	353.111	331.798	-	ioTTS	MMP0324	hypothetical protein	24.2399	4.92183	0.203046	extremely significant	dependent
MMP0618 MMP0620	MMP0618	hypothetical protein	296.686	303.749	461.523	353.986	307.733	308.149	382.193	307.733	+	ioTTS	MMP0619	hypothetical protein	1.30941	2.04585	1.56242	not significant
	MMP0619	hypothetical protein	152.893	334.932	323.192	270.339	144.93	151.323	191.601	144.93	+
	MMP0620	atwA; methyl coenzyme M reductase, component A2	972.8	1162.97	1259.9	1131.89	821.008	931.107	974.362	821.008	+
MMP0795 MMP0797	MMP0795	hypothetical protein	64.0974	47.5504	48.9934	53.5471	96.7162	110.053	94.4462	96.7162	+	ioTTS	MMP0796	sugar efflux transporter	4.42157	3.15907	0.714467	extremely significant	dependent
	MMP0796	sugar efflux transporter	16.029	10.038	10.2642	12.1104	31.9131	30.7062	32.7302	31.9131	+
	MMP0797	general substrate transporter	12.853	8.37473	11.3749	10.8675	24.6238	22.4486	22.7648	24.6238	+
MMP0940 MMP0938	MMP0938	cobS; cobalamin (5'-phosphate) synthase	143.097	61.0595	117.621	107.259	205.553	205.177	188.962	205.553	-
	MMP0939	HAD superfamily (subfamily IA) hydrolase	358.764	254.93	302.579	305.424	428.013	434.125	461.377	428.013	-	ioTTS	MMP0938	cobS; cobalamin (5'-phosphate) synthase	2.84753	2.20699	0.775053	extremely significant	dependent
	MMP0940	hypothetical protein	222.188	158.142	200.814	193.715	260.718	244.754	252.474	260.718	-
MMP0959 MMP0957	MMP0957	dsbD; conserved hypothetical protein	9.72365	2.62245	4.76722	5.70444	21.1743	21.9601	19.5903	21.1743	-
	MMP0958	hypothetical protein	45.6844	49.284	53.7545	49.5743	45.9831	45.0649	54.029	45.9831	-	ioTTS	MMP0957	dsbD; conserved hypothetical protein	8.69047	2.31292	0.266144	extremely significant	dependent
	MMP0959	trxB; thioredoxin reductase	125.883	164.185	167.454	152.507	139.553	157.584	163.073	139.553	-	ioTTS	MMP0958	hypothetical protein	3.07634	3.17219	1.03116	extremely significant	not dependent
MMP0961 MMP0963	MMP0961	hypothetical protein	1375.81	1353.64	1358.2	1362.55	730.251	759.697	795.456	730.251	+	ioTTS	MMP0962	zinc finger protein	18.3217	15.2418	0.831896	extremely significant	dependent
	MMP0962	zinc finger protein	88.9365	59.1104	75.0572	74.368	36.3296	49.6768	63.937	36.3296	+
	MMP0963	MIP family channel protein	997.684	868.128	876.87	914.227	456.898	463.14	490.62	456.898	+
MMP1091 MMP1089	MMP1089	polysaccharide biosynthesis protein	98.9465	64.5319	89.5658	84.3481	109.002	93.6436	114.455	109.002	-
	MMP1090	NAD-dependent epimerase/dehydratase	235.624	257.397	279.955	257.659	154.702	165.259	178.856	154.702	-	ioTTS	MMP1089	polysaccharide biosynthesis protein	3.05471	1.57306	0.514961	extremely significant	dependent
	MMP1091	ADP-glucose pyrophosphorylase	357.818	310.65	355.843	341.437	223.46	221.467	232.241	223.46	-	ioTTS	MMP1090	NAD-dependent epimerase/dehydratase	1.32515	1.35755	1.02445	not significant
MMP1109 MMP1107	MMP1107	Signal recognition particle protein SRP19	102.553	16.9391	50.2306	56.5742	147.598	115.556	154.681	147.598	-
	MMP1108	corA; magnesium, nickel and cobalt transport protein	204.927	122.635	154.413	160.658	286.215	298.22	291.489	286.215	-
	MMP1109	hypothetical protein	294.808	107.643	187.066	196.506	422.648	422.663	431.715	422.648	-	ioTTS	MMP1108	corA; magnesium, nickel and cobalt transport protein	1.22313	1.45792	1.19196	not significant
MMP1140 MMP1142	MMP1140	fdxA; ferredoxin	731.359	286.622	490.477	502.819	404.056	355.659	614.832	404.056	+	ioTTS	MMP1141	ATP-dependent helicase	9.13626	5.0894	0.557056	extremely significant	dependent
	MMP1141	ATP-dependent helicase	60.2616	50.0913	54.7538	55.0356	88.3927	93.1364	88.5513	88.3927	+
	MMP1142	metallophosphoesterase	20.8696	9.91687	18.4171	16.4012	37.2223	34.3626	30.891	37.2223	+
MMP1185 MMP1187	MMP1185	hydrogen uptake protein:hydrogenase maturation protease HycI	619.98	250.204	412.237	427.474	657.637	589.701	624.579	657.637	+
	MMP1186	lon; ATP-dependent protease LonB	899.354	632.558	801.035	777.649	875.093	896.464	871.327	875.093	+	ioTTS	MMP1187	fucA; Class II aldolase/adducin, N-terminal	4.22371	1.9812	0.469068	extremely significant	dependent
	MMP1187	fucA; Class II aldolase/adducin, N-terminal	237.643	131.255	183.448	184.115	444.881	444.165	444.933	444.881	+
MMP1218 MMP1216	MMP1216	hisC; Histidinol-phosphate aminotransferase	171.423	132.337	154.91	152.89	421.617	444.798	452.653	421.617	-
	MMP1217	hypothetical protein	368.147	245.713	299.966	304.609	429.195	407.447	433.119	429.195	-	ioTTS	MMP1216	hisC; Histidinol-phosphate aminotransferase	1.99234	0.962619	0.48316	significant	dependent
	MMP1218	hypothetical protein	410.406	459.921	448.178	439.501	513.629	531.615	535.168	513.629	-
MMP1286 MMP1288	MMP1286	DNA primase	571.17	608.179	573.967	584.439	558.779	601.389	570.499	558.779	+	ioTTS	MMP1287	hypothetical protein	4.20552	3.91591	0.931137	extremely significant	dependent
	MMP1287	hypothetical protein	173.041	107.598	136.269	138.97	147.586	133.074	161.297	147.586	+	ioTTS	MMP1288	UbiD family decarboxylase	0.456762	0.323231	0.707657	not significant
	MMP1288	UbiD family decarboxylase	316.18	290.768	305.799	304.249	449.801	473.022	444.488	449.801	+
MMP1481 MMP1483	MMP1481	cbiM; Cobalamin biosynthesis protein	1009.27	723.752	1025.46	919.493	858.975	810.546	700.164	858.975	+
	MMP1482	cobalt transport protein CbiN	387.195	382.413	424.624	398.077	273.023	284.582	226.896	273.023	+	ioTTS	MMP1483	cbiQ; Cobalt transport protein Q	5.02627	2.66172	0.529561	extremely significant	dependent
	MMP1483	cbiQ; Cobalt transport protein Q	98.0798	60.5671	78.951	79.1993	98.2043	102.802	93.7288	98.2043	+
MMP1635 MMP1633	MMP1633	hypothetical protein	176.646	101.057	128.962	135.555	311.463	264.127	286.393	311.463	-
	MMP1634	DsrE family protein	310.362	319.6	330.425	320.129	461.064	477.408	466.897	461.064	-
	MMP1635	redox-active disulfide protein 1	1084.96	707.364	799.327	863.883	886.475	789.393	916.173	886.475	-	ioTTS	MMP1634	DsrE family protein	2.69855	1.84438	0.683473	extremely significant	dependent
MMP0009 MMP0008	MMP0009	DNA primase large subunit	111.174	106.267	108.523	108.654	88.9649	100.612	100.518	88.9649	-	ioTTS	MMP0008	DP1; DNA polymerase, archaeal type II, small subunit	1.01729	0.767879	0.754826	not significant
	MMP0008	DP1; DNA polymerase, archaeal type II, small subunit	121.105	98.3175	100.999	106.807	130.585	121.415	125.786	130.585	-
MMP0020 MMP0019	MMP0020	nickel responsive regulator	684.194	1078.97	1188.19	983.785	619.079	697.132	767.113	619.079	-	ioTTS	MMP0019	hypothetical protein	19.0234	2.67436	0.140583	extremely significant	dependent
	MMP0019	hypothetical protein	72.6342	40.1189	42.3906	51.7146	259.144	243.999	275.857	259.144	-
MMP0030 MMP0031	MMP0030	MCM family DNA replication protein	179.337	125.344	145.773	150.151	336.845	327.379	351.735	336.845	+	ioTTS	MMP0031	hypothetical protein	2.54721	2.99081	1.17415	extremely significant	not dependent
	MMP0031	hypothetical protein	84.0416	36.9516	55.8491	58.9474	122.184	101.974	115.536	122.184	+
MMP0073 MMP0074	MMP0073	argG; Argininosuccinate synthase	1025.37	920.903	1000.09	982.119	720.622	725.438	718.934	720.622	+	ioTTS	MMP0074	hypothetical protein	10.2354	2.5144	0.245658	extremely significant	dependent
	MMP0074	hypothetical protein	128.032	62.454	97.3754	95.9536	291.355	276.52	293.164	291.355	+
MMP0076 MMP0075	MMP0076	deoxyribonuclease	96984.5	140071	105275	114110	86002.7	83294.5	82878.9	86002.7	-	ioTTS	MMP0075	abortive infection protein	2983.56	267.635	0.0897033	extremely significant	dependent
	MMP0075	abortive infection protein	63.1661	17.3062	34.2664	38.2462	313.291	307.672	321.276	313.291	-
MMP0101 MMP0100	MMP0101	hypothetical protein	834.709	504.252	732.93	690.63	492.31	482.671	518.685	492.31	-	ioTTS	MMP0100	Na(+)/H(+) exchanger family protein	2.04026	1.83008	0.896982	extremely significant	dependent
	MMP0100	Na(+)/H(+) exchanger family protein	416.22	242.287	356.995	338.501	261.926	261.551	292.7	261.926	-
MMP0230 MMP0229	MMP0230	metal dependent phosphohydrolase	288.111	252.977	281.37	274.153	216.802	223.951	226.698	216.802	-	ioTTS	MMP0229	amino acid ABC transporter ATP-binding protein	1.18839	1.15013	0.967807	not significant
	MMP0229	amino acid ABC transporter ATP-binding protein	234.925	227.793	229.36	230.692	184.976	193.044	202.305	184.976	-
MMP0290 MMP0291	MMP0290	nac; conserved hypothetical archaeal protein	1709.09	750.755	1269.61	1243.15	1105.74	1062.84	1072.58	1105.74	+	ioTTS	MMP0291	hydrogenase expression/formation protein-like protein	3.00716	1.25519	0.417401	extremely significant	dependent
	MMP0291	hydrogenase expression/formation protein-like protein	383.851	413.032	443.306	413.396	834.704	869.862	877.634	834.704	+
MMP0297 MMP0296	MMP0297	aIF-2_beta; translation initiation factor aIF-2 subunit beta	1804.59	1424.44	1562.99	1597.34	2190.29	2322.2	2216.14	2190.29	-	ioTTS	MMP0296	hypothetical protein	8.67085	2.07151	0.238906	extremely significant	dependent
	MMP0296	hypothetical protein	213.387	148.742	190.53	184.22	1044.43	1093.41	1110.34	1044.43	-
MMP0346 MMP0345	MMP0346	2-hydroxyglutaryl-CoA dehydratase subunit D-like protein	294.371	223.514	257.59	258.492	290.866	260.42	239.204	290.866	-	ioTTS	MMP0345	hypothetical protein	4.76314	1.9977	0.419408	extremely significant	dependent
	MMP0345	hypothetical protein	59.5221	47.1809	56.1046	54.2692	148.292	122.414	124.994	148.292	-
MMP0348 MMP0347	MMP0348	GPR1/FUN34/yaaH family protein	684.059	686.867	747.422	706.116	199.457	121.725	143.701	199.457	-	ioTTS	MMP0347	hypothetical protein	12.8935	2.09994	0.162869	extremely significant	dependent
	MMP0347	hypothetical protein	90.0055	19.359	54.9319	54.7655	83.0391	73.3687	64.9714	83.0391	-
MMP0381 MMP0382	MMP0381	3-isopropylmalate dehydratase small subunit	238.527	265.457	263.342	255.775	158.299	153.531	150.299	158.299	+	ioTTS	MMP0382	ATPase RIL	0.842406	0.878017	1.04227	not significant
	MMP0382	ATPase RIL	315.856	278.055	316.963	303.625	188.406	167.5	170.426	188.406	+
MMP0514 MMP0515	MMP0514	modA; Molybdenum ABC transporter, periplasmic molybdenum-binding protein	74.3415	73.8224	72.4267	73.5302	32.8724	36.7552	28.4812	32.8724	+	ioTTS	MMP0515	modB; Molybdenum ABC transporter, permease protein	36.4353	5.78973	0.158904	extremely significant	dependent
	MMP0515	modB; Molybdenum ABC transporter, permease protein	2.38711	0.8584	2.80879	2.0181	6.23784	4.46161	6.24588	6.23784	+
MMP0520 MMP0519	MMP0520	HAD superfamily ATPase	34.0071	22.8221	31.7377	29.5223	48.2177	43.2963	50.216	48.2177	-	ioTTS	MMP0519	hypothetical protein	2.80992	3.10698	1.10572	extremely significant	not dependent
	MMP0519	hypothetical protein	16.1225	3.02484	12.3721	10.5065	16.6892	15.7219	13.2056	16.6892	-
MMP0559 MMP0560	MMP0559	hypothetical protein	241.485	278.32	359.233	293.013	170.765	157.128	171.52	170.765	+	ioTTS	MMP0560	SAM-binding motif-containing protein	9.4551	2.56648	0.271438	extremely significant	dependent
	MMP0560	SAM-binding motif-containing protein	37.207	22.0075	33.7553	30.9899	65.8275	63.6922	65.0712	65.8275	+
MMP0596 MMP0597	MMP0596	C/D box methylation guide ribonucleoprotein complex aNOP56 subunit	748.247	677.297	742.292	722.612	1300.72	1304.49	1304.84	1300.72	+	ioTTS	MMP0597	flpA; Fibrillarin	1.38091	1.36988	0.992013	not significant
	MMP0597	flpA; Fibrillarin	669.689	361.88	538.297	523.289	978.485	918.777	957.044	978.485	+
MMP0600 MMP0599	MMP0600	hypothetical protein	383.896	216.196	311.776	303.956	443.379	415.354	478.007	443.379	-	ioTTS	MMP0599	cbiJ; Precorrin-6x reductase CbiJ/CobK	7.27405	3.81589	0.52459	extremely significant	dependent
	MMP0599	cbiJ; Precorrin-6x reductase CbiJ/CobK	54.4482	22.7045	48.2063	41.7863	112.465	118.23	119.614	112.465	-
MMP0654 MMP0655	MMP0654	ilvC; Ketol-acid reductoisomerase	4665.52	4214.88	4303.48	4394.63	3253.98	3318.22	3329.48	3253.98	+	ioTTS	MMP0655	hypothetical protein	79.4742	13.2956	0.167295	extremely significant	dependent
	MMP0655	hypothetical protein	82.2085	38.1129	45.5672	55.2962	230.405	240.424	273.904	230.405	+
MMP0695 MMP0694	MMP0695	psmB; proteasome, subunit beta	3205.13	2233.65	2909.44	2782.74	4697.6	4955.89	4391.94	4697.6	-	ioTTS	MMP0694	beta-lactamase-like protein	5.33967	2.62272	0.491177	extremely significant	dependent
	MMP0694	beta-lactamase-like protein	658.744	348.869	555.821	521.145	1586.08	1871.77	1897.44	1586.08	-
MMP0701 MMP0702	MMP0701	hypothetical protein	276.607	176.83	230.672	228.036	447.738	450.251	432.09	447.738	+	ioTTS	MMP0702	hypothetical protein	1.18761	1.17223	0.987049	not significant
	MMP0702	hypothetical protein	206.339	170.186	199.515	192.013	355.696	379.552	399.412	355.696	+
MMP0704 MMP0703	MMP0704	ParA type ATPase	1288.15	1140.32	1289.21	1239.23	890.658	925.395	936.375	890.658	-	ioTTS	MMP0703	hypothetical protein	52.5722	10.156	0.193182	extremely significant	dependent
	MMP0703	hypothetical protein	35.6142	14.5299	20.5717	23.5719	88.8907	87.3002	94.8245	88.8907	-
MMP0718 MMP0719	MMP0718	hypothetical protein	1369.01	1051.09	1387.45	1269.18	817.554	784.011	936.715	817.554	+	ioTTS	MMP0719	transcriptional regluator	2.74263	1.53872	0.561039	extremely significant	dependent
	MMP0719	transcriptional regluator	565.009	356.375	466.9	462.761	535.516	523.562	590.522	535.516	+
MMP0765 MMP0764	MMP0765	hypothetical protein	47.9845	29.9594	38.623	38.8556	93.0855	93.9558	107.781	93.0855	-	ioTTS	MMP0764	hypothetical protein	2.21415	1.83281	0.827773	extremely significant	dependent
	MMP0764	hypothetical protein	25.2352	12.5647	14.8465	17.5488	55.2342	53.8172	51.8065	55.2342	-
MMP0811 MMP0810	MMP0811	hypothetical protein	120.605	38.633	90.8587	83.3656	203.356	176.664	196.554	203.356	-	ioTTS	MMP0810	hypothetical protein	1.42863	0.969858	0.678874	not significant
	MMP0810	hypothetical protein	83.1021	39.7401	52.2186	58.3536	205.661	201.132	187.701	205.661	-
MMP0835 MMP0834	MMP0835	hypothetical protein	18.0707	7.73941	16.0069	13.939	30.8912	23.6551	23.3329	30.8912	-	ioTTS	MMP0834	mtbA; Uroporphyrinogen decarboxylase (URO-D)	1.73123	0.902957	0.52157	significant	dependent
	MMP0834	mtbA; Uroporphyrinogen decarboxylase (URO-D)	10.1204	5.73459	8.29959	8.05151	28.6719	24.8384	32.7388	28.6719	-
MMP0848 MMP0847	MMP0848	peptide methionine sulfoxide reductase	12.2982	32.1628	19.0749	21.1786	23.0475	17.4135	18.2538	23.0475	-	ioTTS	MMP0847	hypothetical protein	1.0928	0.468943	0.429119	not significant
	MMP0847	hypothetical protein	22.0808	16.8332	19.2262	19.3801	38.7231	39.8943	46.5892	38.7231	-
MMP0877 MMP0876	MMP0877	nadC; Quinolinate phosphoribosyl transferase:Nicotinate-nucleotide pyrophosphorylase	166.868	127.497	137.144	143.836	158.08	181.588	158.863	158.08	-	ioTTS	MMP0876	cofG; FO synthase, subunit CofG	1.51571	1.53005	1.00946	significant	not dependent
	MMP0876	cofG; FO synthase, subunit CofG	111.467	78.2773	94.9459	94.8969	108.099	104.13	113.598	108.099	-
MMP0908 MMP0909	MMP0908	CBS domain-containing protein	547.326	370.126	466.027	461.159	632.428	604.426	609.224	632.428	+	ioTTS	MMP0909	hypothetical protein	2.68605	1.94337	0.723505	extremely significant	dependent
	MMP0909	hypothetical protein	229.585	114.418	171.057	171.687	330.033	283.677	336.225	330.033	+
MMP0911 MMP0910	MMP0911	iron-sulfur flavoprotein	328.936	171.246	263.027	254.403	503.636	486.73	507.175	503.636	-	ioTTS	MMP0910	hypothetical protein	2.24294	1.7566	0.783168	extremely significant	dependent
	MMP0910	hypothetical protein	148.235	76.8478	115.19	113.424	284.42	257.432	310.673	284.42	-
MMP0920 MMP0919	MMP0920	ahcY; S-adenosyl-L-homocysteine hydrolase	515.183	680.261	666.771	620.738	569.479	613.493	610.764	569.479	-	ioTTS	MMP0919	dihydroorotate dehydrogenase electron transfer subunit	1.75705	1.08866	0.619598	significant	dependent
	MMP0919	dihydroorotate dehydrogenase electron transfer subunit	370.026	326.292	363.536	353.285	574.796	547.901	524.952	574.796	-
MMP0997 MMP0996	MMP0997	blue (type1) copper domain-containing protein	268.681	190.031	235.36	231.357	287.045	273.283	271.724	287.045	-	ioTTS	MMP0996	hypothetical protein	3.02757	1.27862	0.422324	extremely significant	dependent
	MMP0996	hypothetical protein	101.371	37.5355	90.3442	76.4169	206.904	221.357	222.484	206.904	-
MMP1013 MMP1014	MMP1013	carB; Carbamoyl-phosphate synthase large chain	598.222	527.311	550.698	558.744	446.384	475.151	451.294	446.384	+	ioTTS	MMP1014	radical SAM domain-containing protein	3.55401	1.39708	0.393101	extremely significant	dependent
	MMP1014	radical SAM domain-containing protein	185.826	134.894	150.925	157.215	309.318	317.794	355.527	309.318	+
MMP1018 MMP1019	MMP1018	cimA; (R)-citramalate synthase	397.365	352.139	366.479	371.994	371.402	397.575	398.706	371.402	+	ioTTS	MMP1019	PEGA domain-containing protein	8.58817	2.68112	0.312188	extremely significant	dependent
	MMP1019	PEGA domain-containing protein	55.6535	33.5318	40.7588	43.3147	145.477	137.055	152.988	145.477	+
MMP1070 MMP1069	MMP1070	hypothetical protein	295.736	308.877	290.104	298.239	436.077	443.603	479.193	436.077	-	ioTTS	MMP1069	basic helix-loop-helix dimerization domain-containing protein	1.09479	0.934376	0.853475	not significant
	MMP1069	basic helix-loop-helix dimerization domain-containing protein	266.97	259.02	291.26	272.417	498.282	468.883	487.144	498.282	-
MMP1116 MMP1117	MMP1116	cellulase	956.205	1008.93	1010.98	992.036	670.701	744.191	732.243	670.701	+	ioTTS	MMP1117	hypothetical protein	3.25519	1.95933	0.60191	extremely significant	dependent
	MMP1117	hypothetical protein	395.558	206.932	311.776	304.755	372.867	353.115	369.869	372.867	+
MMP1153 MMP1152	MMP1153	ehbN; energy-converting hydrogenase B subunit N	1025	997.931	1000.56	1007.83	383.166	378.161	421.876	383.166	-	ioTTS	MMP1152	hypothetical protein	5.52462	1.54634	0.279899	extremely significant	dependent
	MMP1152	hypothetical protein	246.356	119.694	181.225	182.425	304.766	206.918	253.481	304.766	-
MMP1190 MMP1189	MMP1190	FKBP-type peptidylprolyl isomerase	1261.09	715.144	943.243	973.159	328.792	349.473	351.146	328.792	-	ioTTS	MMP1189	ribose-5-phosphate isomerase A	2.886	1.3605	0.471415	extremely significant	dependent
	MMP1189	ribose-5-phosphate isomerase A	444.56	254.616	312.425	337.2	229.518	263.21	263.913	229.518	-
MMP1205 MMP1204	MMP1205	aroA; 3-phosphoshikimate-1-carboxyvinyltransferase	195.338	166.781	180.057	180.725	129.176	122.978	132.08	129.176	-	ioTTS	MMP1204	M24 family metallopeptidase	2.20502	1.21632	0.551615	extremely significant	dependent
	MMP1204	M24 family metallopeptidase	102.481	65.7635	77.6383	81.9609	104.841	106.331	104.728	104.841	-
MMP1208 MMP1209	MMP1208	aIF2_gamma; translation initiation factor aIF-2, subunit gamma	1522.23	1578.3	1640.3	1580.28	2712.82	2876.64	2765.34	2712.82	+	ioTTS	MMP1209	hypothetical protein	13.2519	2.75281	0.207729	extremely significant	dependent
	MMP1209	hypothetical protein	156.786	73.8128	127.149	119.249	1021.91	995.089	1018.02	1021.91	+
MMP1370 MMP1371	MMP1370	aEF-1_alpha; translation elongation factor EF-1, subunit alpha	9985.26	15403.6	11703.6	12364.2	10411.6	11564.4	10849.4	10411.6	+	ioTTS	MMP1371	rps10p; SSU ribosomal protein S10	2.91679	2.36121	0.809524	extremely significant	dependent
	MMP1371	rps10p; SSU ribosomal protein S10	3926.52	4791.25	3999.11	4238.96	4424.29	4830.05	4647.62	4424.29	+
MMP1376 MMP1377	MMP1376	phage shock protein C, PspC	228.441	99.5956	151.397	159.811	244.414	223.503	245.134	244.414	+	ioTTS	MMP1377	hypothetical protein	2.62765	1.44643	0.550465	extremely significant	dependent
	MMP1377	hypothetical protein	76.0423	46.5706	59.8446	60.8192	163.952	159.361	169.662	163.952	+
MMP1406 MMP1407	MMP1406	translation initiation factor Sui1	12400.4	9774.92	11594.7	11256.7	16715.7	16507.4	17322.3	16715.7	+	ioTTS	MMP1407	ribonuclease P protein component 1	1.50146	1.47365	0.981476	significant	dependent
	MMP1407	ribonuclease P protein component 1	8545.5	6336.44	7609.58	7497.17	11568.6	11134.7	11596.4	11568.6	+
MMP1436 MMP1435	MMP1436	ftsZ1; Cell division protein FtsZ	1832.4	2033.92	1886.92	1917.75	1843.13	1919.98	1886.37	1843.13	-	ioTTS	MMP1435	secE; protein translocase subunit SecE related protein	2.78419	2.43822	0.875736	extremely significant	dependent
	MMP1435	secE; protein translocase subunit SecE related protein	899.24	478	689.155	688.798	756.511	705.716	854.829	756.511	-
MMP1437 MMP1438	MMP1437	top6A; DNA topoisomerase VI A	505.861	440.87	483.995	476.908	681.165	732.77	714.685	681.165	+	ioTTS	MMP1438	hypothetical protein	3.91574	1.32091	0.337333	extremely significant	dependent
	MMP1438	hypothetical protein	122.924	116.565	125.889	121.793	509.188	535.942	566.355	509.188	+
MMP1469 MMP1468	MMP1469	ehbA; energy-converting hydrogenase B subunit A	690.407	304.4	491.844	495.551	177.226	181.969	246.565	177.226	-	ioTTS	MMP1468	hypothetical protein	16.7646	2.96888	0.177092	extremely significant	dependent
	MMP1468	hypothetical protein	35.3738	20.3205	32.9838	29.5594	68.7297	61.4024	73.9046	68.7297	-
MMP1493 MMP1494	MMP1493	hypothetical protein	970.865	757.58	915.842	881.429	788.338	798.008	858.816	788.338	+	ioTTS	MMP1494	hypothetical protein	14.7036	2.62667	0.178641	extremely significant	dependent
	MMP1494	hypothetical protein	79.06	44.0003	56.7787	59.9463	289.97	308.417	332.51	289.97	+
MMP1500 MMP1499	MMP1500	ftsz2; Cell division protein FtsZ2	1789.27	1587.69	1844.39	1740.45	1486.68	1485.42	1528.88	1486.68	-	ioTTS	MMP1499	hypothetical protein	8.55387	1.62595	0.190083	extremely significant	dependent
	MMP1499	hypothetical protein	233.979	158.247	218.182	203.469	907.603	920.327	940.283	907.603	-
MMP1517 MMP1516	MMP1517	peptidase M50	276.834	152.957	222.845	217.545	361.064	335.635	341.61	361.064	-	ioTTS	MMP1516	hypothetical protein	0.896503	1.16237	1.29656	not significant
	MMP1516	hypothetical protein	302.2	180.88	244.9	242.66	305.663	295.367	292.24	305.663	-
MMP1525 MMP1526	MMP1525	modulator of DNA gyrase	191.122	184.68	174.402	183.401	123.897	125.868	132.928	123.897	+	ioTTS	MMP1526	rncS; Ribonuclease III family:Double-stranded RNA binding (DsRBD) domain	9.55151	2.68355	0.280956	extremely significant	dependent
	MMP1526	rncS; Ribonuclease III family:Double-stranded RNA binding (DsRBD) domain	29.0587	10.9994	17.5458	19.2013	48.8466	45.2599	48.5004	48.8466	+
MMP1588 MMP1587	MMP1588	serA; D-3-phosphoglycerate dehydrogenase	608.065	456.895	541.145	535.368	346.591	361.663	363.582	346.591	-	ioTTS	MMP1587	hypothetical protein	6.10636	3.09679	0.507142	extremely significant	dependent
	MMP1587	hypothetical protein	95.3634	75.0291	92.6291	87.6739	106.666	112.844	126.601	106.666	-
MMP1589 MMP1590	MMP1589	carA; Carbamoyl-phosphate synthase small chain	598.889	487.056	515.237	533.728	455.311	464.952	470.759	455.311	+	ioTTS	MMP1590	ExsB family protein	7.39117	2.17713	0.294559	extremely significant	dependent
	MMP1590	ExsB family protein	93.0427	53.5812	70.0107	72.2116	211.028	205.194	222.7	211.028	+
MMP1601 MMP1600	MMP1601	RNA methylase	119.795	119.498	95.5635	111.619	140.111	137.25	134.727	140.111	-	ioTTS	MMP1600	ribosomal protein S6 modification protein	2.05938	1.5225	0.739298	extremely significant	dependent
	MMP1600	ribosomal protein S6 modification protein	87.174	23.8501	51.5763	54.2001	88.2779	88.5743	93.8135	88.2779	-
MMP1609 MMP1610	MMP1609	ftr; Formylmethanofuran: tetrahydromethanopterin formyltransferase (Ftr)	3033.89	3489.07	3170.75	3231.24	2506.22	2805.81	2977.45	2506.22	+	ioTTS	MMP1610	hypothetical protein	17.8146	4.05156	0.22743	extremely significant	dependent
	MMP1610	hypothetical protein	216.097	154.146	173.902	181.382	605.665	713.389	726.94	605.665	+
MMP1619 MMP1620	MMP1619	molybdenum cofactor biosynthesis protein MoeA	161.634	110.65	134.484	135.589	117.723	124.8	131.295	117.723	+	ioTTS	MMP1620	hypothetical protein	6.15313	1.73381	0.281777	extremely significant	dependent
	MMP1620	hypothetical protein	24.3339	16.8527	24.9209	22.0358	55.4757	75.8019	84.327	55.4757	+
MMP1638 MMP1639	MMP1638	MoaA/nifB/pqqE family protein	81.5763	48.744	63.3295	64.5499	65.7139	65.153	66.8257	65.7139	+	ioTTS	MMP1639	phosphomethylpyrimidine kinase	5.08415	3.15337	0.620235	extremely significant	dependent
	MMP1639	phosphomethylpyrimidine kinase	18.7219	8.87084	10.4962	12.6963	23.1503	19.3485	20.1937	23.1503	+
MMP1647 MMP1648	MMP1647	psmR; proteasome-activating nucleotidase (PAN)	1942.89	1291.92	1639.12	1624.64	2622.4	2610.39	2606.78	2622.4	+	ioTTS	MMP1648	hypothetical protein	13.4952	3.00141	0.222407	extremely significant	dependent
	MMP1648	hypothetical protein	153.731	84.0021	123.428	120.387	870.878	854.783	886.297	870.878	+
MMP1685 MMP1684	MMP1685	hypothetical protein	3278.56	2916.06	2840.62	3011.75	3884.96	3882.67	4024.42	3884.96	-	ioTTS	MMP1684	metallophosphoesterase	72.4542	11.2186	0.154837	extremely significant	dependent
	MMP1684	metallophosphoesterase	65.4676	26.1887	33.0464	41.5676	333.603	350.191	367.323	333.603	-

## Sheet: Type III
Type III operon: ioTSS(s) Operon
* Type III operons contain at least one ioTSSs and do not contained ioTTS(s). RNA-seq were performed on cultures obtained from three colonies (_1, _2, _3) of the WT and aCPSF1 depletion mutant. Transcript abundances are expressed as Fragments Per Kilobase of transcript per Million fragments mapped (FPKM). WT_AVE and aCPSF1_AVE are the average FPKM values calculated from the three replicates of th…
Operon	Gene_ID	Annotation	FPKM								Strand	ioTSS
			WT_1	WT_2	WT_3	WT_AVE	aCPSF1_1	aCPSF1_2	aCPSF1_3	aCPSF1_AVE
MMP1447 MMP1467	MMP1447	Cro repressor family protein	550.465	223.668	385.695	386.609	685.778	573.775	678.841	646.131	+
	MMP1448	ehaA; energy-converting hydrogenase A subunit A	49.1236	16.4157	26.8571	30.7988	65.6959	39.5697	53.5938	52.9531	+	ioTSS
	MMP1449	ehaB; energy-converting hydrogenase A subunit B	463.427	408.242	448.336	440.002	575.749	480.14	535.357	530.415	+
	MMP1450	ehaC; energy-converting hydrogenase A subunit C	166.722	72.0863	103.341	114.05	199.393	157.66	147.071	168.042	+
	MMP1451	ehaD; energy-converting hydrogenase A subunit D	177.121	109.967	156.447	147.845	223.906	172.18	185.474	193.854	+
	MMP1452	ehaE; energy-converting hydrogenase A subunit E	53.5135	15.6936	27.5096	32.2389	56.1161	32.3686	60.6835	49.7227	+
	MMP1453	ehaF; energy-converting hydrogenase A subunit F	479.908	332.483	470.624	427.672	685.908	519.966	512.861	572.912	+
	MMP1454	ehaG; energy-converting hydrogenase A subunit G	514.126	318.717	477.421	436.755	757.687	548.584	598.23	634.833	+
	MMP1455	ehaH; energy-converting hydrogenase A subunit H	433.023	242.014	383.254	352.764	609.665	442.702	458.012	503.46	+
	MMP1456	ehaI; energy-converting hydrogenase A subunit I	29.6514	7.25961	14.8465	17.2525	29.3079	21.2245	24.5624	25.0316	+
	MMP1457	ehaJ; energy-converting hydrogenase A subunit J	577.417	528.335	643.415	583.055	781.937	667.267	600.065	683.09	+
	MMP1458	ehaK; energy-converting hydrogenase A subunit K	113.558	59.7405	79.1812	84.16	148.371	133.636	110.927	130.978	+
	MMP1459	ehaL; energy-converting hydrogenase A subunit L	277.776	336.029	282.157	298.654	355.945	335.112	254.577	315.211	+
	MMP1460	ehaM; energy-converting hydrogenase A subunit M	473.528	426.568	459.699	453.265	653.278	575.57	504.029	577.625	+
	MMP1461	ehaN; energy-converting hydrogenase A subunit N	508.843	648.972	590.786	582.867	677.209	629.826	529.552	612.196	+
	MMP1462	ehaO; energy-converting hydrogenase A subunit O	546.03	539.764	599.367	561.72	778.745	734.078	605.377	706.067	+
	MMP1463	ehaP; energy-converting hydrogenase A subunit P	609.632	595.394	672.349	625.792	808.776	830.007	648.527	762.437	+
	MMP1464	ehaQ; energy-converting hydrogenase A subunit Q	225.17	156.059	193.096	191.442	290.32	266.981	234.179	263.827	+
	MMP1465	ehaR; energy-converting hydrogenase A subunit R	443.885	683.673	616.569	581.376	558.907	613.122	467.602	546.544	+
	MMP1466	ehaS; energy-converting hydrogenase A subunit S	632.501	496.893	597.328	575.574	592.219	562.094	504.872	553.062	+	ioTSS
	MMP1467	ehaT; energy-converting hydrogenase A subunit T	493.472	361.88	434.99	430.114	499.678	480.649	439.505	473.277	+
MMP0751 MMP0743	MMP0743	integrase/recombinase	20.9258	15.8315	18.067	18.2748	14.8343	13.0371	18.0896	15.3203	-
	MMP0744	hypothetical protein	4.56844	8.03146	8.36181	6.98724	2.94764	2.52996	3.82506	3.10088	-
	MMP0745	hypothetical protein	0	0	0	0	0	0	0	0	-
	MMP0746	hypothetical protein	1.69852	4.88627	0.999282	2.52803	1.97265	0	7.46622	3.14629	-
	MMP0747	hypothetical protein	3.44116	3.29982	5.39872	4.04657	5.9948	3.57315	3.60152	4.38983	-
	MMP0748	MCE family-like protein	9.3076	14.1476	12.0392	11.8314	8.50981	7.48493	7.87597	7.9569	-
	MMP0749	hypothetical protein	4.76744	5.77469	4.42863	4.99026	2.91414	2.18856	4.09673	3.06647	-
	MMP0750	hypothetical protein	4.35396	1.78934	5.12308	3.75546	1.44476	1.55004	3.1247	2.03983	-	ioTSS
	MMP0751	hypothetical protein	0.669115	0	1.57463	0.747914	2.33131	4.16868	3.36142	3.28714	-
MMP0195 MMP0201	MMP0195	hypothetical protein	7.29626	3.86653	4.51849	5.22709	46.829	45.4567	50.6405	47.6421	+
	MMP0196	ABC-type iron(III) transport system periplasmic binding protein	4.99001	5.20374	4.84398	5.01258	22.1672	23.4718	26.0083	23.8824	+
	MMP0197	ABC-type iron(III) transport system permease	0.27601	0.198505	0.811916	0.42881	4.96861	5.50266	7.45289	5.97472	+
	MMP0198	ABC-type iron(III) transport system ATP binding protein	16.9202	8.7616	13.9363	13.206	21.223	22.5588	23.8004	22.5274	+	ioTSS
	MMP0199	hypothetical protein	13.4701	9.31977	14.6458	12.4786	19.8027	20.1835	22.271	20.7524	+	ioTSS
	MMP0200	fmdE; molybdenum containing formylmethanofuran dehydrogenase, subunit E	14.1404	12.5166	13.8226	13.4932	18.4438	18.1615	22.1307	19.5787	+
	MMP0201	moeA; Molybdenum cofactor biosynthesis protein	19.7318	15.2046	24.4611	19.7992	30.0095	28.6841	30.2393	29.6443	+
MMP1008 MMP1002	MMP1002	trpA; Tryptophan synthase, alpha chain	135.895	112.328	130.208	126.143	84.5574	91.1444	77.092	84.2646	-
	MMP1003	trpB; Tryptophan synthase, beta chain	112.696	164.352	132.998	136.682	70.1164	83.1667	73.8576	75.7136	-
	MMP1004	trpF; N-(5'phosphoribosyl)anthranilate isomerase	59.1599	43.1467	53.6784	51.995	36.5312	41.2699	35.057	37.6194	-
	MMP1005	trpG; Anthranilate synthase component II	67.241	84.2698	72.591	74.7006	47.9384	50.3258	42.364	46.876	-
	MMP1006	trpE; Anthranilate synthase component I	90.2302	99.3246	94.8318	94.7955	52.8042	56.7774	50.9255	53.5024	-	ioTSS
	MMP1007	trpD; Anthranilate phosphoribosyltransferase	98.335	75.5552	86.3355	86.7419	53.9967	55.7101	47.3678	52.3582	-
	MMP1008	trpC; Indole-3-glycerol phosphate synthase	68.3545	69.0452	66.8737	68.0911	49.7279	61.9647	48.4702	53.3876	-
MMP0168 MMP0164	MMP0164	cbiX%28s%29; Sirohydrochlorin cobaltochelatase	1802.4	2437.48	2146.24	2128.7	1470.05	1533.15	1486.42	1496.54	-	ioTSS
	MMP0165	ABC transporter	48.3343	24.0082	42.1429	38.1618	53.9139	40.945	48.6942	47.851	-
	MMP0166	MATE family drug/sodium antiporter	60.7342	54.8408	59.6274	58.4008	57.9642	55.2653	53.2978	55.5091	-	ioTSS
	MMP0167	ABC transporter ATP-binding protein	31.5831	26.9426	30.0836	29.5364	33.6633	28.791	28.3327	30.2623	-
	MMP0168	ParR family transcriptional regulator	40.9866	29.8925	37.6984	36.1925	41.2322	43.1581	45.6757	43.3554	-
MMP1672 MMP1676	MMP1672	flaF; flagella accessory protein F	11.5661	4.03312	9.89765	8.49896	261.329	239.759	301.527	267.538	+
	MMP1673	flaG; flagella accessory protein G	15.208	10.9375	8.25896	11.4681	207.533	182.207	206.059	198.6	+	ioTSS
	MMP1674	flaH; flagella accessory protein H	8.98526	1.9249	5.62366	5.51127	120.34	121.487	128.694	123.507	+	ioTSS
	MMP1675	flaI; flagella accessory protein I	25.9964	22.2964	23.2739	23.8556	236.473	233.989	246.391	238.951	+
	MMP1676	flaJ; flagella accessory protein J	34.8395	25.3404	27.6081	29.2627	244.884	228.178	243.285	238.782	+	ioTSS
MMP0306 MMP0303	MMP0303	rubredoxin-type Fe(Cys)4 protein	63.3623	17.9517	31.6294	37.6478	142.717	151.921	160.362	151.667	-	ioTSS
	MMP0304	N-glycosylase/DNA lyase	84.483	61.0108	74.9659	73.4866	64.6686	57.854	58.3133	60.2786	-	ioTSS
	MMP0305	2-oxoacid ferredoxin oxidoreductase subunit beta	101.095	137.003	124.203	120.767	85.7793	78.4176	87.35	83.849	-
	MMP0306	oxidoreductase member subunit alpha	94.0464	114.027	107.474	105.183	94.3141	88.4665	96.1624	92.981	-
MMP0310 MMP0313	MMP0310	hypothetical protein	123.879	67.7563	95.931	95.8554	109.153	111.182	116.9	112.412	+
	MMP0311	hypothetical protein	357.088	345.399	360.491	354.326	237.211	282.871	264.751	261.611	+	ioTSS
	MMP0312	hypothetical protein	342.478	497.802	406.157	415.479	253.653	289.732	313.915	285.767	+
	MMP0313	hypothetical protein	359.685	128.297	233.148	240.377	297.611	285.269	302.859	295.246	+
MMP0507 MMP0504	MMP0504	modC; Molybdenum transport ATP-binding protein modC	23.7497	13.1106	15.7096	17.5233	12.0767	15.1963	16.1231	14.4654	-
	MMP0505	hypothetical protein	20.5964	18.9497	20.0864	19.8775	15.3005	13.8722	12.5841	13.9189	-	ioTSS
	MMP0506	modB; molybdenum transport system permease protein, modB RELATED	5.78897	4.04444	5.06003	4.96448	1.72884	5.56448	3.53138	3.60823	-
	MMP0507	modA; molybdate-binding periplasmic protein, permease RELATED	19.289	9.00497	16.5245	14.9395	3.93018	6.32489	5.95009	5.40172	-
MMP0713 MMP0716	MMP0713	iorA2; indolepyruvate oxidoreductase subunit alpha 2	264.588	222.38	244.736	243.902	196.652	200.624	196.948	198.074	+
	MMP0714	iorB2; indolepyruvate oxidoreductase subunit beta 2	177.347	192.917	198.778	189.681	119.674	129.851	128.828	126.118	+
	MMP0715	coenzyme F390 synthetase II	324.634	343.281	345.378	337.764	200.299	227.858	228.258	218.805	+	ioTSS
	MMP0716	amino acid-binding ACT domain-containing protein	234.492	112.728	146.74	164.653	179.511	187.168	208.574	191.751	+	ioTSS
MMP0769 MMP0766	MMP0766	resP; Site-specific recombinase	4.2968	6.18048	6.17934	5.55221	51.8434	45.8059	49.1675	48.9389	-
	MMP0767	hypothetical protein	22.4291	10.0192	18.0312	16.8265	45.3025	41.8341	41.6413	42.9259	-
	MMP0768	hypothetical protein	44.5351	35.7225	43.6135	41.2903	52.6985	54.6776	60.3883	55.9214	-	ioTSS
	MMP0769	hypothetical protein	33.9325	18.062	28.7206	26.905	52.1901	43.4235	46.3376	47.3171	-
MMP0907 MMP0904	MMP0904	selD; AIR synthase related protein:Selenide water dikinase	588.675	363.729	467.835	473.413	462.785	443.663	463.11	456.519	-	ioTSS
	MMP0905	hypothetical protein	110.959	154.495	128.732	131.395	181.96	189.137	186.457	185.851	-
	MMP0906	ribonuclease Z	50.3071	35.1527	40.3593	41.9397	105.068	95.8068	106.439	102.438	-
	MMP0907	transcriptional regulator TrmB	115.966	93.1003	107.495	105.521	153.867	171.38	169.354	164.867	-
MMP1096 MMP1099	MMP1096	phosphate ABC transporter inner membrane protein	17.8461	13.0524	15.8379	15.5788	27.0496	24.1212	27.5417	26.2375	+
	MMP1097	phosphate ABC transporter inner membrane protein	20.4763	10.1107	15.6427	15.4099	20.764	21.1348	19.1915	20.3634	+
	MMP1098	pstB; phosphate ABC transporter, ATP-binding protein	35.5746	34.7856	32.9922	34.4508	35.6173	34.7191	44.0186	38.1183	+	ioTSS
	MMP1099	phosphate transporter PhoU	39.2547	26.6031	36.6403	34.166	42.9599	37.625	46.6935	42.4262	+
MMP1238 MMP1241	MMP1238	bioB; TonB-dependent receptor protein:Biotin synthase	30.8323	20.3347	26.615	25.9273	78.0279	75.6615	77.1076	76.9324	+
	MMP1239	hypothetical protein	26.5993	22.3184	21.2666	23.3947	67.131	54.6016	66.813	62.8486	+
	MMP1240	Sep-tRNA:Cys-tRNA synthetase	261.956	203.402	226.672	230.677	236.656	251.302	236.411	241.456	+	ioTSS
	MMP1241	hypothetical protein	186.215	111.163	138.134	145.171	181.648	168.29	189.038	179.658	+
MMP1425 MMP1428	MMP1425	tRNA 2'-O-methylase	212.221	182.448	219.687	204.785	555.63	572.888	570.348	566.289	+
	MMP1426	dcd; Bifunctional dCTP deaminase/dUTP diphosphatase	235.102	200.691	208.604	214.799	426.664	444.732	491.936	454.444	+	ioTSS
	MMP1427	hypothetical protein	555.339	491.704	535.815	527.62	870.347	861.244	863.61	865.067	+
	MMP1428	hypothetical protein	116.946	36.4661	64.4722	72.6282	256.444	262.905	273.209	264.186	+	ioTSS
MMP1571 MMP1568	MMP1568	hypothetical protein	502.648	143.102	267.403	304.385	328.191	264.622	281.056	291.29	-	ioTSS
	MMP1569	hypothetical protein	460.102	440.712	410.867	437.227	276.324	270.441	277.747	274.837	-
	MMP1570	TatD family hydrolase	31.3688	27.7277	29.8991	29.6652	35.8208	33.8457	30.813	33.4932	-	ioTSS
	MMP1571	hypothetical protein	23.1386	9.88959	16.8023	16.6101	29.637	25.5363	30.0565	28.4099	-
MMP1605 MMP1608	MMP1605	pyruvate kinase	42.2887	24.3877	40.2479	35.6414	111.851	104.894	114.641	110.462	+
	MMP1606	flavoprotein:DNA/pantothenate metabolism flavoprotein	83.2062	55.5214	71.7268	70.1515	134.1	131.676	139.008	134.928	+	ioTSS
	MMP1607	hypothetical protein	37.6814	24.8563	37.2776	33.2717	83.6232	72.97	87.4151	81.3361	+
	MMP1608	hypothetical protein	603.256	505.706	536.275	548.412	594.553	649.1	693.562	645.738	+	ioTSS
MMP0016 MMP0014	MMP0014	truD; conserved hypothetical protein	138.033	101.146	126.842	122.007	164.256	168.889	176.345	169.83	-	ioTSS
	MMP0015	hypothetical protein	154.071	119.696	131.846	135.204	173.196	166.312	182.119	173.875	-
	MMP0016	hypothetical protein	169.107	111.937	142.897	141.314	214.538	195.277	200.209	203.341	-
MMP0114 MMP0112	MMP0112	2,3-bisphosphoglycerate-independent phosphoglycerate mutase 2	51.0909	30.4963	44.5394	42.0422	122.397	112.373	123.916	119.562	-
	MMP0113	hypothetical protein	111.385	77.1669	96.8045	95.1189	229.09	204.21	229.659	220.987	-	ioTSS
	MMP0114	xylose isomerase domain-containing protein	14.239	6.23343	9.22701	9.89982	28.5205	33.4273	29.5459	30.4979	-
MMP0169 MMP0171	MMP0169	peptidase M50	154.683	132.28	176.203	154.389	111.853	108.882	117.86	112.865	+
	MMP0170	cofF; gamma-F420-2:alpha-L-glutamate ligase	135.11	107.276	128.635	123.674	82.6719	81.3854	83.389	82.4821	+	ioTSS
	MMP0171	hypothetical protein	130.179	105.359	130.011	121.85	102.372	101.876	92.2162	98.8215	+	ioTSS
MMP0202 MMP0204	MMP0202	permease	111.027	114.1	95.4549	106.861	112.868	110.398	118.751	114.006	+
	MMP0203	hypothetical protein	50.9557	43.1621	42.636	45.5846	40.7681	40.2117	49.0638	43.3479	+	ioTSS
	MMP0204	hypothetical protein	245.259	200.972	226.639	224.29	200.519	193.059	190.832	194.803	+	ioTSS
MMP0222 MMP0224	MMP0222	hypothetical protein	51.3379	27.7907	25.9813	35.0366	126.94	106.614	122.713	118.756	+
	MMP0223	hypothetical protein	171.423	122.262	151.977	148.554	240.451	237.857	274.335	250.881	+
	MMP0224	hemL; glutamate-1-semialdehyde aminotransferase	523.336	322.209	431.848	425.798	757.59	740.93	784.392	760.971	+
MMP0260 MMP0258	MMP0258	rpl12p; LSU ribosomal protein L12A	4244.37	2549.76	2544.09	3112.74	2949.11	2691.9	3009.44	2883.48	-	ioTSS
	MMP0259	rplP0; LSU ribosomal protein L10E	10436.9	7956.27	9416.68	9269.94	9594.84	9575.44	9615.14	9595.14	-
	MMP0260	rpl1P; LSU ribosomal protein L1P	11777.3	16312	12371.2	13486.8	10729.9	10997.1	10764.6	10830.5	-
MMP0268 MMP0266	MMP0266	MarC family integral membrane protein	207.601	122.294	160.016	163.303	158.181	152.737	160.17	157.029	-
	MMP0267	hypothetical protein	245.753	216.345	225.244	229.114	202.58	197.543	202.824	200.983	-	ioTSS
	MMP0268	truA; tRNA pseudouridine synthase Related	171.945	136.946	154.11	154.333	135.925	142.483	133.492	137.3	-
MMP0316 MMP0314	MMP0314	coenzyme F390 synthetase	138.339	121.43	138.124	132.631	190.007	186.578	192.961	189.849	-	ioTSS
	MMP0315	iorB1; indolepyruvate oxidoreductase subunit beta 1	31.1339	14.61	20.5252	22.0897	54.3662	43.471	59.6231	52.4868	-
	MMP0316	iorA1; indolepyruvate oxidoreductase subunit alpha 1	91.421	65.5941	75.5281	77.5144	167.505	152.961	155.171	158.546	-
MMP0328 MMP0330	MMP0328	hypothetical protein	133.47	84.3019	113.197	110.323	262.546	237.698	265.771	255.338	+
	MMP0329	hypothetical protein	38.243	54.3535	41.7844	44.7936	61.8639	56.7284	61.1813	59.9245	+	ioTSS
	MMP0330	cbiC; Precorrin-8X methylmutase CbiC/CobH	188.367	149.923	179.776	172.689	346.868	360.411	351.706	352.995	+
MMP0338 MMP0336	MMP0336	hjc; Archaeal Holliday junction resolvase	120.47	65.8569	94.3733	93.5668	108.612	97.1057	106.033	103.917	-
	MMP0337	hypothetical protein	98.4003	90.806	92.7655	93.9906	73.319	70.1681	62.9081	68.7984	-	ioTSS
	MMP0338	hypothetical protein	112.228	81.9808	101.409	98.5392	113.975	116.637	109.347	113.32	-
MMP0380 MMP0378	MMP0378	amidohydrolase	75.7351	52.242	66.2888	64.7553	49.9707	46.284	48.7248	48.3265	-
	MMP0379	hypothetical protein	14.7205	12.9396	8.17931	11.9465	8.07325	12.7376	12.3252	11.0454	-	ioTSS
	MMP0380	dnaB; DNA polymerase family B	61.6575	48.6324	52.8894	54.3931	34.3668	40.5164	40.9793	38.6208	-
MMP0390 MMP0388	MMP0388	geranylgeranyl reductase	665.473	559.51	601.358	608.78	636.454	626.965	631.517	631.645	-
	MMP0389	ferredoxin	98.7614	68.1413	82.1955	83.0327	80.1972	79.0381	126.053	95.0962	-	ioTSS
	MMP0390	hypothetical protein	95.9511	88.6415	91.1708	91.9211	241.058	230.861	247.064	239.661	-
MMP0435 MMP0437	MMP0435	hypothetical protein	9.90943	6.19723	8.11124	8.07263	57.7938	62.5424	54.6517	58.3293	+
	MMP0436	rimK; putative SSU ribosomal protein S6 modification protein	9.61246	6.81304	8.52384	8.31645	43.0374	41.6605	43.7408	42.8129	+
	MMP0437	hypothetical protein	13.5605	7.07713	12.2846	10.9741	37.6304	45.9053	44.4611	42.6656	+	ioTSS
MMP0492 MMP0490	MMP0490	hypothetical protein	56.2767	64.0837	67.1376	62.4993	91.6846	78.4007	54.4817	74.8557	-
	MMP0491	MotA/TolQ/ExbB proton channel	39.4153	44.8213	58.5187	47.5851	68.3053	65.3119	38.8762	57.4978	-	ioTSS
	MMP0492	hypothetical protein	57.2261	37.3189	53.6947	49.4132	92.1063	79.5592	67.9426	79.8694	-
MMP0547 MMP0549	MMP0547	RecJ-like protein	41.5037	47.7882	50.0381	46.4433	202.069	199.599	205.805	202.491	+
	MMP0548	hisB; Imidazoleglycerol-phosphate dehydratase	238.611	189.234	199.961	209.269	240.064	246.323	248.569	244.985	+	ioTSS
	MMP0549	hypothetical protein	215.499	140.928	157.308	171.245	303.529	277.238	309.443	296.737	+
MMP0571 MMP0569	MMP0569	hypothetical protein	124.053	102.667	120.919	115.88	300.559	307.587	312.86	307.002	-	ioTSS
	MMP0570	hypothetical protein	39.5513	23.7333	36.8307	33.3718	167.675	169.917	180.408	172.667	-
	MMP0571	moaA; MoaA/nifB/pqqE family	80.9135	58.6189	62.2506	67.261	253.002	269.778	280.295	267.692	-
MMP0622 MMP0624	MMP0622	ADP-ribosylation/crystallin J1	92.5499	79.2447	103.239	91.678	122.213	120.405	134.723	125.78	+
	MMP0623	hypothetical protein	291.506	287.983	363.506	314.332	296.464	328.432	351.185	325.36	+	ioTSS
	MMP0624	hypothetical protein	2642.12	2695.87	2796.68	2711.56	2132.7	2217.49	2413.9	2254.7	+	ioTSS
MMP0649 MMP0647	MMP0647	hypothetical protein	165.844	88.199	135.327	129.79	215.487	216.939	240.607	224.345	-	ioTSS
	MMP0648	rtcA; RNA 3'-terminal phosphate cyclase	53.8301	37.3988	45.1983	45.4757	90.5901	82.5398	92.2202	88.4501	-	ioTSS
	MMP0649	carbamoyltransferase	83.6655	51.8594	68.7084	68.0778	125.417	119.403	124.901	123.241	-
MMP0710 MMP0712	MMP0710	HAD superfamily ATPase	32.8711	41.3884	55.8304	43.3633	126.867	132.788	136.594	132.083	+
	MMP0711	corA; magnesium, nickel and cobalt transport protein	54.7954	49.4856	57.7036	53.9949	185.25	163.521	198.6	182.457	+	ioTSS
	MMP0712	amino acid ABC transporter substrate-binding protein	173.631	95.9201	136.48	135.344	181.262	159.776	182.873	174.637	+	ioTSS
MMP0759 MMP0757	MMP0757	hypothetical protein	43.3041	30.219	45.4043	39.6424	68.7171	50.2184	67.8484	62.2613	-	ioTSS
	MMP0758	HNH endonuclease:HNH nuclease	27.3965	20.5857	21.9719	23.318	43.5322	33.6273	39.5433	38.901	-
	MMP0759	hypothetical protein	26.3852	22.514	33.5455	27.4815	49.2114	51.5439	61.2203	53.9919	-
MMP0988 MMP0986	MMP0986	thyA; thymidylate synthase	140.047	51.5569	98.5867	96.7301	205.858	166.21	184.055	185.374	-
	MMP0987	ksgA; dimethyladenosine transferase related protein (rRNA methylase)	156.213	101.919	135.336	131.156	242.857	224.623	240.686	236.055	-	ioTSS
	MMP0988	RNA methyltransferase-like protein	21.484	16.7388	22.8214	20.3481	74.3342	75.1038	83.7572	77.7317	-
MMP0995 MMP0993	MMP0993	XRE family transcriptional regulator	49.4346	17.0655	28.6958	31.732	80.3781	78.844	86.0924	81.7715	-
	MMP0994	hypothetical protein	8.52241	9.47252	2.73488	6.90993	16.6464	17.3768	15.0821	16.3684	-	ioTSS
	MMP0995	hypothetical protein	20.2407	18.5271	22.012	20.2599	43.0969	45.4733	42.753	43.7744	-	ioTSS
MMP1059 MMP1061	MMP1059	hypothetical protein	25.548	32.0233	35.6438	31.0717	45.7785	48.5462	53.7445	49.3564	+
	MMP1060	cysS; Cysteinyl-tRNA synthetase	96.7481	78.9692	92.7049	89.4741	123.652	111.437	124.415	119.835	+	ioTSS
	MMP1061	hypothetical protein	48.9476	32.5431	47.6111	43.0339	70.7433	62.3454	64.4796	65.8561	+
MMP1078 MMP1080	MMP1078	hypothetical protein	16.8235	14.5192	10.8874	14.0767	14.654	11.0053	15.6706	13.7766	+
	MMP1079	glycosyl transferase	237.001	126.102	153.194	172.099	268.982	264.739	255.542	263.088	+	ioTSS
	MMP1080	group 1 glycosyl transferase	253.112	150.015	204.149	202.426	328.53	327.295	337.035	330.953	+	ioTSS
MMP1203 MMP1201	MMP1201	nuclease	55.0833	29.3702	43.0228	42.4921	89.8934	95.8527	116.891	100.879	-
	MMP1202	hypothetical protein	26.3021	17.7487	22.5426	22.1978	34.6954	29.1317	46.8992	36.9088	-	ioTSS
	MMP1203	cbiD; Cobalamin (vitamin B12) biosynthesis CbiD protein	40.4211	21.6945	34.6418	32.2525	64.4614	63.897	73.6481	67.3355	-
MMP1250 MMP1252	MMP1250	6-pyruvoyl tetrahydropterin synthase	282.056	178.087	229.192	229.779	263.771	262.031	265.762	263.855	+
	MMP1251	CBS domain-containing signal transduction protein	424.849	436.159	465.163	442.057	403.729	455.514	439.258	432.834	+	ioTSS
	MMP1252	CBS domain-containing protein	488.143	573.282	495.687	519.037	440.535	475.194	502.934	472.888	+
MMP1253 MMP1255	MMP1253	hypothetical protein	140.434	90.6241	114.145	115.068	193.188	216.254	214.828	208.09	+
	MMP1254	purM; AIR synthase related protein:Phosphoribosylformylglycinamidine cyclo-ligase	308.5	326.319	319.348	318.056	313.595	337.234	321.688	324.172	+	ioTSS
	MMP1255	pheT; Phenylalanyl-tRNA synthetase beta subunit	332.127	222.383	274.887	276.466	350.335	367.934	383.947	367.405	+
MMP1279 MMP1277	MMP1277	sdhA; Fumarate reductase/succinate dehydrogenase, flavoprotein subunit	36.3924	82.6957	67.0703	62.0528	62.3065	63.4843	63.9883	63.2597	-	ioTSS
	MMP1278	hypothetical protein	16.0588	42.1552	35.9015	31.3718	22.3806	29.5142	33.7822	28.559	-
	MMP1279	camphor resistance protein CrcB	46.6749	26.8546	44.3584	39.296	69.6361	70.2372	76.2058	72.0264	-
MMP1390 MMP1388	MMP1388	redox-active disulfide protein 2	60.8568	30.9861	41.8236	44.5555	154.492	161.053	167.067	160.871	-	ioTSS
	MMP1389	hypothetical protein	41.1637	30.0193	31.7474	34.3101	151.858	158.758	158.281	156.299	-	ioTSS
	MMP1390	hypothetical protein	37.9635	33.4324	20.9674	30.7878	153.867	133.222	176.121	154.403	-
MMP1431 MMP1429	MMP1429	rpm; Transcription factor TFIIS:DNA-directed RNA polymerase, M/15 kDa subunit	1774.8	1547.29	1436.33	1586.14	1217.39	1348.15	1278.8	1281.44	-	ioTSS
	MMP1430	cation transporter	101.323	83.4135	105.986	96.9076	893.326	909.259	919.256	907.281	-
	MMP1431	2pgk; 2-phosphoglycerate kinase	148.851	94.1662	137.294	126.771	1446.58	1478.68	1517.71	1480.99	-
MMP1443 MMP1445	MMP1443	ATP/GTP-binding motif-containing protein	214.684	232.574	241.522	229.593	843.189	886.588	852.953	860.91	+
	MMP1444	methionine aminopeptidase	313.01	253.442	304.403	290.285	1008.45	1035.47	1018.58	1020.83	+	ioTSS
	MMP1445	guaA; GMP synthase (glutamine-hydrolyzing)	326.331	157.801	274.855	252.996	1034.15	1000.04	1011.77	1015.32	+	ioTSS
MMP1496 MMP1498	MMP1496	pheS; Phenylalanyl-tRNA synthetase alpha subunit	264.529	208.442	235.958	236.31	167.278	171.45	170.376	169.701	+
	MMP1497	hypothetical protein	218.876	133.792	181.545	178.071	152.264	137.566	166.044	151.958	+
	MMP1498	hypothetical protein	388.487	242.404	305.803	312.231	309.698	298.746	305.58	304.675	+	ioTSS
MMP1575 MMP1573	MMP1573	bioD; Dethiobiotin synthetase	84.855	32.2596	53.867	56.9939	113.319	83.8363	90.3095	95.8216	-	ioTSS
	MMP1574	bioF; 8-amino-7-oxononanoate synthase	27.3778	21.7446	21.2893	23.4706	62.7632	57.9929	67.5726	62.7763	-
	MMP1575	bioW; 6-carboxyhexanoate-CoA ligase	12.7978	15.0378	15.9069	14.5808	45.6366	51.2084	55.0106	50.6186	-
MMP1653 MMP1655	MMP1653	hypothetical protein	133.081	66.1555	95.9079	98.3815	250.114	248.495	251.644	250.084	+
	MMP1654	hypothetical protein	76.0725	47.6057	59.7512	61.1431	136.541	139.598	145.421	140.52	+	ioTSS
	MMP1655	hypothetical protein	54.3068	27.0396	37.0409	39.4625	101.625	102.896	108.21	104.244	+
MMP1686 MMP1688	MMP1686	cbf5; pseudouridine syntase related protein	364.531	348.228	355.026	355.928	287.003	294.409	294.421	291.944	+
	MMP1687	korD; 2-oxoglutarate ferredoxin oxidoreductase, delta (ferredoxin) subunit	59.5221	54.3155	40.6664	51.5014	22.2995	23.1271	37.7794	27.7353	+	ioTSS
	MMP1688	hypothetical protein	274.848	150.724	216.511	214.028	206.955	201.281	213.096	207.111	+
MMP1719 MMP1717	MMP1717	type 12 methyltransferase	131.995	82.7012	89.5312	101.409	320.662	320.404	349.527	330.198	-
	MMP1718	hypothetical protein	135.668	70.3888	83.3275	96.4613	292.485	288.022	308.296	296.268	-	ioTSS
	MMP1719	hypothetical protein	27.4451	14.8576	21.2548	21.1858	279.626	271.837	305.957	285.807	-
MMP0005 MMP0004	MMP0005	hypothetical protein	57.5439	35.2497	47.1404	46.6446	55.1744	57.9446	59.245	57.4547	-
	MMP0004	hypothetical protein	137.802	140.852	141.29	139.981	130.366	142.443	145.8	139.537	-	ioTSS
MMP0012 MMP0013	MMP0012	CoA-binding domain-containing protein	51.8163	14.8217	34.9882	33.8754	37.6118	37.4181	35.1268	36.7189	+	ioTSS
	MMP0013	argH; argininosuccinate lyase	307.299	224.566	266.497	266.121	254.423	251.273	269.952	258.549	+
MMP0026 MMP0025	MMP0026	DP2; DNA-directed DNA polymerase II large subunit	288.377	232.931	277.119	266.142	1466.94	1520.04	1494.08	1493.69	-
	MMP0025	hypothetical protein	1110.35	730.847	915.342	918.846	2247.69	2069.85	2279.48	2199.01	-	ioTSS
MMP0131 MMP0132	MMP0131	L-tyrosine decarboxylase	106.905	95.0349	102.711	101.55	109.239	100.763	116.401	108.801	+
	MMP0132	branched-chain amino acid aminotransferase	354.366	257.836	332.705	314.969	310.048	319.842	330.277	320.056	+	ioTSS
MMP0150 MMP0151	MMP0150	hypothetical protein	924.312	540.303	698.777	721.131	1473.66	1305.6	1398.84	1392.7	+
	MMP0151	rpl40e; LSU ribosomal protein L40E	66.2424	21.1739	30.3115	39.2426	575.931	574.34	628.585	592.952	+	ioTSS
MMP0154 MMP0153	MMP0154	hypothetical protein	167.673	126.79	144.191	146.218	173.483	188.647	194.343	185.491	-
	MMP0153	aksA; 2-oxosuberate synthase, first step	393.346	326.8	371.795	363.98	243.987	281.531	285.629	270.382	-	ioTSS
MMP0161 MMP0160	MMP0161	comB; 2-phosphosulfolactate phosphatase	65.6216	46.1743	53.6321	55.1427	83.4217	78.8935	90.4343	84.2498	-
	MMP0160	ftsA-2; coenzyme F390 synthetase	376.696	435.284	406.961	406.314	215.791	224.544	222.237	220.857	-	ioTSS
MMP0162 MMP0163	MMP0162	hypothetical protein	553.971	390.584	475.64	473.398	122.378	110.309	111.701	114.796	+
	MMP0163	arsA; Putative arsenical pump-driving ATPase	3208.86	3081.53	3104.39	3131.6	1449.13	1572.87	1560.03	1527.34	+	ioTSS
MMP0177 MMP0176	MMP0177	hypothetical protein	257.241	318.137	224.305	266.561	300.467	301.27	342.024	314.587	-
	MMP0176	cell division protein CDC48	849.817	813.463	828.57	830.617	929.83	1012.45	1002.84	981.706	-	ioTSS
MMP0254 MMP0255	MMP0254	carbohydrate kinase	87.9755	74.2752	75.8982	79.383	47.3514	52.5352	50.2227	50.0364	+
	MMP0255	isoleucyl-tRNA synthetase-like protein	320.172	202.634	266.742	263.182	297.305	274.032	283.418	284.918	+	ioTSS
MMP0262 MMP0261	MMP0262	hypothetical protein	227.454	122.726	162.951	171.044	186.98	162.943	173.39	174.438	-
	MMP0261	DNA directed RNA polymerase subunit L	639.205	268.493	458.021	455.24	477.991	436.809	512.322	475.707	-	ioTSS
MMP0293 MMP0292	MMP0293	aldolase	199.656	169.596	213.905	194.386	193.371	185.915	192.237	190.508	-
	MMP0292	hypothetical protein	70.5161	9.22087	38.5529	39.43	153.867	162.417	161.917	159.4	-	ioTSS
MMP0334 MMP0335	MMP0334	TrmH family RNA methyltransferase	61.2625	78.6586	77.6123	72.5111	142.954	152.904	148.217	148.025	+
	MMP0335	hypothetical protein	334.732	434.064	449.59	406.129	428.894	404.326	435.267	422.829	+	ioTSS
MMP0400 MMP0401	MMP0400	ehbQ; energy-converting hydrogenase B subunit Q	175.633	99.0703	153.266	142.657	159.513	158.264	165.627	161.135	+	ioTSS
	MMP0401	metE; 5-methyltetrahydropteroyltriglutamate--homocysteine S-methyltransferase	72.3799	38.9653	51.7966	54.3806	165.829	157.696	173.478	165.668	+
MMP0420 MMP0421	MMP0420	CBS domain-containing protein	217.242	211.673	208.819	212.578	335.448	341.951	335.02	337.473	+	ioTSS
	MMP0421	hypothetical protein	321.728	308.236	327.791	319.252	381.724	390.418	410.065	394.069	+
MMP0448 MMP0447	MMP0448	hypothetical protein	36.259	48.1427	46.4929	43.6315	82.0622	74.7203	102.753	86.5119	-
	MMP0447	nitrogenase-like protein	687.449	514.525	647.368	616.447	424.416	449.384	513.036	462.278	-	ioTSS
MMP0453 MMP0452	MMP0453	neutral zinc metallopeptidase	263.225	257.948	324.095	281.756	183.175	199.367	211.401	197.981	-
	MMP0452	hypothetical protein	124.72	27.9216	72.5193	75.0537	78.3424	88.2844	92.0326	86.2198	-	ioTSS
MMP0456 MMP0455	MMP0456	xerD-like; Phage integrase	73.3613	46.8602	57.6416	59.2877	62.7798	64.348	64.5557	63.8945	-
	MMP0455	amino-acid ABC transporter	205.201	126.278	166.531	166.003	164.99	152.704	177.75	165.148	-	ioTSS
MMP0483 MMP0482	MMP0483	hypothetical protein	30.1921	15.5563	29.1627	24.9704	47.102	53.3421	62.8208	54.4216	-
	MMP0482	hypothetical protein	144.56	57.0702	92.5585	98.0629	262.455	225.265	242.652	243.457	-	ioTSS
MMP0518 MMP0517	MMP0518	hypothetical protein	14.7205	8.46954	13.8567	12.3489	45.5901	45.2441	42.5219	44.452	-
	MMP0517	hypothetical protein	30.6886	16.1496	22.0181	22.9521	43.4652	41.3476	45.7495	43.5208	-	ioTSS
MMP0526 MMP0527	MMP0526	hypothetical protein	133.945	90.8201	108.649	111.138	100.67	97.7745	117.115	105.187	+
	MMP0527	hypothetical protein	170.246	109.859	144.843	141.649	132.31	139.028	137.989	136.443	+	ioTSS
MMP0602 MMP0601	MMP0602	pyrF; Orotidine-5'-phosphate decarboxylase	203.994	123.838	171.381	166.404	190.098	185.778	187.761	187.879	-
	MMP0601	hypothetical protein	1740.5	1085.23	1471.81	1432.51	1289.33	1235.87	1395.95	1307.05	-	ioTSS
MMP0616 MMP0617	MMP0616	OB-fold nucleic acid binding domain-containing protein	58.1894	30.1914	44.1377	44.1728	58.2883	57.0981	65.1205	60.169	+
	MMP0617	radB; DNA repair and recombination protein radB	114.983	72.5961	88.121	91.9	80.1241	81.1452	81.2781	80.8491	+
MMP0677 MMP0676	MMP0677	hypothetical protein	119.708	100.276	107.52	109.168	168.06	168.887	164.646	167.197	-
	MMP0676	intermediate filament protein	84.343	54.7976	82.0698	73.7368	103.678	97.3002	115.569	105.516	-	ioTSS
MMP0681 MMP0680	MMP0681	xanthine/uracil permease	336.332	319.603	324.829	326.921	476.466	489.391	513.907	493.255	-
	MMP0680	upp; Uracil Phosphoribosyltransferase	349.676	231.635	326.11	302.474	518.858	523.938	572.564	538.453	-	ioTSS
MMP0800 MMP0801	MMP0800	hypothetical protein	3.05828	1.40768	2.30305	2.25634	4.26223	4.26799	3.99459	4.17494	+
	MMP0801	hypothetical protein	6.3088	5.06484	3.45267	4.9421	7.49738	5.11875	8.84466	7.1536	+	ioTSS
MMP0815 MMP0814	MMP0815	hypothetical protein	121.891	106.753	132.244	120.296	248.621	241.844	267.772	252.746	-
	MMP0814	hypothetical protein	182.848	159.957	191.494	178.1	286.001	285.392	321.5	297.631	-	ioTSS
MMP0840 MMP0839	MMP0840	TetR family transcriptional regulator	93.0308	48.0442	63.3048	68.1266	133.82	125.975	144.43	134.741	-
	MMP0839	hypothetical protein	410.675	260.56	307.142	326.126	683.09	636.486	657.082	658.886	-	ioTSS
MMP0842 MMP0843	MMP0842	hypothetical protein	46.8179	23.4027	39.8511	36.6906	225.594	219.692	221.437	222.241	+
	MMP0843	hypothetical protein	56.9452	20.0594	34.8697	37.2914	96.5041	92.6763	116.765	101.982	+	ioTSS
MMP0869 MMP0870	MMP0869	cytidine/deoxycytidylate deaminase	35.7647	32.2081	39.155	35.7092	61.7634	56.5766	69.5245	62.6215	+
	MMP0870	glycerate dehydrogenase	51.0835	32.4577	43.4922	42.3445	59.3279	65.5489	64.3306	63.0691	+	ioTSS
MMP0871 MMP0872	MMP0871	hypothetical protein	42.8301	31.9204	35.251	36.6672	59.5363	59.1743	64.3821	61.0309	+
	MMP0872	hemC; Porphobilinogen deaminase	163.615	137.873	153.673	151.72	190.694	194.848	203.123	196.222	+	ioTSS
MMP0880 MMP0879	MMP0880	aksF; 2-oxosuberate synthase, last step	283.673	205.324	260.577	249.858	333.227	341.165	350.561	341.651	-
	MMP0879	serS; Seryl-tRNA synthetase	369.757	462.782	465.04	432.527	327.253	347.362	346.565	340.393	-	ioTSS
MMP0915 MMP0916	MMP0915	cobY_cofC; nucleoside triphosphate: 5'-deoxyadenosylcobinamide phosphate nucleotidyltransferase	199.924	68.8411	109.045	125.937	209.703	204.655	292.89	235.75	+
	MMP0916	PRC-barrel domain-containing protein	1301.44	476.794	774.431	850.888	1381.71	1353.79	1581.04	1438.85	+
MMP0953 MMP0952	MMP0953	cbiH; precorrin-3B C17-methyltransferase	488.593	269.777	384.855	381.075	1827.81	1783.21	2036.24	1882.42	-
	MMP0952	aIF-5A; translation initiation factor IF-5a	1850.1	1651.08	1771.85	1757.68	2173.17	2098.93	2165.17	2145.76	-	ioTSS
MMP0966 MMP0965	MMP0966	cobA; uroporphyrin-III C-methyltransferase	163.766	177.331	184.9	175.332	176.947	203.598	201.517	194.021	-
	MMP0965	formylmethanofuran dehydrogenase subunit E-like protein	1839.68	1523.86	1643.69	1669.08	1403.4	1374.24	1290.03	1355.89	-	ioTSS
MMP0990 MMP0991	MMP0990	hypothetical protein	115.34	90.1757	95.3667	100.294	65.3682	64.7371	65.251	65.1188	+
	MMP0991	hypothetical protein	248.524	158.144	203.921	203.53	151.637	153.221	152.655	152.504	+	ioTSS
MMP1010 MMP1009	MMP1010	RluA family pseudouridine synthase	50.0893	29.2029	44.8134	41.3685	104.643	101.559	102.551	102.918	-
	MMP1009	pyrC; Dihydroorotase	73.4621	44.5712	59.1556	59.063	109.065	105.194	103.646	105.969	-	ioTSS
MMP1028 MMP1029	MMP1028	hypothetical protein	133.328	92.9971	111.861	112.729	184.143	184.149	197.339	188.544	+
	MMP1029	hypothetical protein	135.429	32.8195	69.2835	79.1773	192.761	175.168	191.811	186.58	+	ioTSS
MMP1048 MMP1049	MMP1048	hypothetical protein	164.077	104.078	137.901	135.352	411.495	375.45	470.585	419.177	+
	MMP1049	multiple resistance and pH regulation protein F	1073.62	673.329	920.316	889.087	1021.22	966.022	934.25	973.83	+	ioTSS
MMP1055 MMP1056	MMP1055	hypothetical protein	38.1002	26.7787	27.5096	30.7962	39.7237	38.3028	41.8694	39.9653	+
	MMP1056	hypothetical protein	185.457	197.218	184.396	189.024	197.226	212.559	218.119	209.301	+	ioTSS
MMP1065 MMP1064	MMP1065	BadM/Rrf2 family transcriptional regulator	150.454	96.3776	140.837	129.223	95.5034	96.0119	112.457	101.324	-
	MMP1064	adenylate cyclase	156.68	129.408	165.009	150.366	205.428	197.569	216.543	206.513	-	ioTSS
MMP1081 MMP1082	MMP1081	wbpG; putative LPS biosynthesis protein WbpG	271.278	194.845	237.964	234.696	332.617	344.398	347.88	341.632	+
	MMP1082	hisH; Similar to bacterial imidazoleglycerol-phosphate synthase, amidotransferase subunit	146.625	139.56	130.035	138.74	177.616	170.772	168.029	172.139	+	ioTSS
MMP1102 MMP1103	MMP1102	phospholipase D/transphosphatidylase	90.788	59.0898	74.9229	74.9336	76.3369	86.7628	94.6747	85.9248	+
	MMP1103	hypothetical protein	78.053	31.6131	49.7875	53.1512	57.0142	57.8419	67.33	60.7287	+	ioTSS
MMP1119 MMP1120	MMP1119	yjlA; conserved hypothetical protein	46.1243	30.0467	40.2504	38.8072	174.545	179.055	181.709	178.436	+
	MMP1120	ATPase-like ATP-binding protein	283.783	182.095	228.044	231.308	268.37	262.875	270.102	267.116	+	ioTSS
MMP1135 MMP1136	MMP1135	flavodoxin:beta-lactamase-like	10.091	10.769	8.17103	9.67701	13.1058	17.0352	14.9901	15.0437	+
	MMP1136	rubrerythrin	653.276	572.602	580.126	602.001	418.004	480.696	429.445	442.715	+	ioTSS
MMP1148 MMP1147	MMP1148	small nuclear ribonucleoprotein	2105.84	2226.74	1867.1	2066.56	1965.14	2132.47	2125.84	2074.48	-
	MMP1147	rpl37e; LSU ribosomal protein L37E	5306.86	7015.71	4979.62	5767.4	5241.72	5362.13	5600.95	5401.6	-	ioTSS
MMP1151 MMP1150	MMP1151	mtbC; Coenzyme B12-binding:Cobalamin-dependent methionine synthase, B12-binding	16.5606	13.2337	16.8397	15.5447	57.2251	45.346	41.5975	48.0562	-
	MMP1150	mtaA; Uroporphyrinogen decarboxylase (URO-D)	37.2809	27.532	31.0598	31.9576	87.7578	54.5589	65.6762	69.331	-	ioTSS
MMP1195 MMP1196	MMP1195	yneG; putative cytoplasmic protein	90.8162	35.859	55.3151	60.6634	48.3935	48.3701	51.4378	49.4005	+
	MMP1196	hypothetical protein	237.459	170.779	193.937	200.725	146.299	135.913	139.416	140.543	+	ioTSS
MMP1243 MMP1242	MMP1243	UBA/THIF-type NAD/FAD binding protein	42.541	43.9989	44.5735	43.7044	70.581	83.5495	86.7569	80.2958	-
	MMP1242	nadA; Quinolinate synthetase A	356.468	321.344	336.908	338.24	305.554	317.212	306.499	309.755	-	ioTSS
MMP1291 MMP1290	MMP1291	glycoside hydrolase	162.684	106.492	136.911	135.362	192.962	193.942	225.252	204.052	-
	MMP1290	GTP-binding protein	425.748	298.084	367.563	363.798	387.886	385.424	387.763	387.025	-	ioTSS
MMP1295 MMP1296	MMP1295	glucose-6-phosphate isomerase	113.372	96.2229	98.9539	102.849	76.0571	67.3104	77.6993	73.6889	+
	MMP1296	pfkC; ADP-dependent phosphofructokinase	65.2906	46.1353	49.7229	53.7163	52.1732	50.7573	64.6674	55.866	+	ioTSS
MMP1353 MMP1352	MMP1353	hypothetical protein	112.51	79.744	94.8119	95.6887	92.6356	91.7674	103.077	95.8265	-
	MMP1352	ribulose-1,5-biphosphate synthetase	731.773	713.47	733.207	726.15	435.273	447.326	455.306	445.968	-	ioTSS
MMP1354 MMP1355	MMP1354	thiamine biosynthesis protein	195.507	130.352	174.697	166.852	295.045	305.369	308.66	303.024	+
	MMP1355	hexapeptide repeat-containing transferase	142.601	81.1509	128.648	117.467	203.348	205.319	212.813	207.16	+	ioTSS
MMP1374 MMP1375	MMP1374	RNase_HII; Ribonuclease HII	268.241	139.852	215.549	207.881	115.242	114.129	123.024	117.465	+
	MMP1375	SAM-binding motif-containing protein	699.351	659.28	696.796	685.142	231.588	230.06	212.2	224.616	+	ioTSS
MMP1386 MMP1387	MMP1386	hypothetical protein	124.73	85.4516	114.442	108.208	276.441	250.567	281.774	269.594	+
	MMP1387	hypothetical protein	151.544	90.7133	115.959	119.405	280.919	273.974	276.928	277.274	+	ioTSS
MMP1395 MMP1394	MMP1395	Hef nuclease	56.3603	48.5058	53.2048	52.6903	59.3943	69.0572	68.5743	65.6753	-
	MMP1394	aroD; 3-dehydroquinate dehydratase (Type I DHQase)	37.9104	25.8147	38.2009	33.9753	39.5791	42.7147	46.0929	42.7955	-	ioTSS
MMP1487 MMP1488	MMP1487	gapN; Aldehyde dehydrogenase	91.9243	77.4254	95.5622	88.304	201.744	212.903	218.402	211.016	+
	MMP1488	modulator of DNA gyrase	121.42	157.212	163.699	147.444	187.389	179.945	186.57	184.635	+	ioTSS
MMP1508 MMP1509	MMP1508	hypothetical protein	130.753	66.6354	104.944	100.778	151.352	114.369	129.958	131.893	+
	MMP1509	hypothetical protein	1047.48	364.97	631.756	681.403	949.744	797.885	938.499	895.376	+	ioTSS
MMP1513 MMP1512	MMP1513	ald; alanine dehydrogenase	75.4526	93.2442	82.39	83.6956	19.8847	25.8949	27.4351	24.4049	-
	MMP1512	alr; Alanine racemase	89.7401	89.3378	89.6147	89.5642	29.21	33.6927	34.5534	32.4854	-	ioTSS
MMP1522 MMP1521	MMP1522	hypothetical protein	91.3018	64.0804	74.2106	76.5309	130.253	116.831	118.897	121.993	-
	MMP1521	hypothetical protein	198.264	85.2877	138.809	140.787	229.545	213.949	232.326	225.273	-	ioTSS
MMP1524 MMP1523	MMP1524	secF; SecD/SecF/SecDF export membrane protein	1128	1117.71	1130.83	1125.51	940.296	917.5	884.267	914.021	-
	MMP1523	secD; SecD/SecF/SecDF export membrane protein	1090.53	1096.03	1141.98	1109.51	885.491	812.243	836.656	844.797	-	ioTSS
MMP1539 MMP1540	MMP1539	hypothetical protein	46.5232	40.0831	52.7963	46.4675	89.687	75.0362	92.8344	85.8525	+
	MMP1540	hypothetical protein	82.5209	53.321	68.4617	68.1012	115.868	93.5853	104.652	104.702	+	ioTSS
MMP1549 MMP1550	MMP1549	AP endonuclease	216.704	139.559	208.237	188.166	159.205	161.602	172.988	164.598	+
	MMP1550	NADP oxidoreductase, coenzyme F420-dependent	449.305	308.25	389.72	382.425	311.626	291.1	320.4	307.709	+	ioTSS
MMP1552 MMP1551	MMP1552	3-octaprenyl-4-hydroxybenzoate carboxy-lyase	118.239	56.6913	81.8551	85.5952	207.913	210.639	214.399	210.984	-
	MMP1551	ffh; signal recognition particle protein SRP54	451.31	333.523	409.134	397.989	485.709	507.928	511.345	501.661	-	ioTSS
MMP1578 MMP1579	MMP1578	nicotinamide-nucleotide adenylyltransferase	85.2421	40.6243	66.766	64.2108	163.111	154.202	161.553	159.622	+
	MMP1579	rps15p; SSU ribosomal protein S15	8249.21	5211.28	6432.09	6630.86	8207.57	7692.5	7988.55	7962.87	+	ioTSS
MMP1585 MMP1586	MMP1585	arginase	175.242	153.529	167.456	165.409	428.616	442.74	455.27	442.209	+
	MMP1586	hypothetical protein	3096.22	1758.21	2263.26	2372.56	2408.68	2370.9	2869.03	2549.54	+	ioTSS
MMP1612 MMP1611	MMP1612	hypothetical protein	43.38	26.7015	34.2586	34.78	190.404	211.828	224.798	209.01	-	ioTSS
	MMP1611	hypothetical protein	327.077	205.243	235.592	255.971	435.445	414.782	454.977	435.068	-
MMP1682 MMP1681	MMP1682	recJ; single stranded DNA-specific exonuclease	139.845	110.62	126.132	125.532	246.91	234.216	239.275	240.133	-
	MMP1681	hypothetical protein	362.66	205.668	285.25	284.526	372.651	350.297	357.862	360.27	-	ioTSS
MMP1690 MMP1689	MMP1690	hisA/hisF family protein	49.3105	35.8911	36.8166	40.6727	148.807	148.3	150.224	149.11	-
	MMP1689	comE; Sulfopyruvate decarboxylase subunit beta	252.623	192.955	212.6	219.393	424.926	428.083	424.921	425.977	-	ioTSS

## Sheet: TypeIV
Type IV operon: ioTTS(s) & ioTSS(s) Operon
* Type IV operon contain both ioTTSs and ioTSSs. RNA-seq were performed on cultures obtained from three colonies (_1, _2, _3) of the WT and aCPSF1 depletion mutant. Transcript abundances are expressed as Fragments Per Kilobase of transcript per Million fragments mapped (FPKM). WT_AVE and aCPSF1_AVE are the average FPKM values calculated from the three replicates of the wild type and the aCPSF dep…
Operon	Gene_ID	Annotation	FPKM								ioTTS analysis						ioTSS			Strand
			WT_1	WT_2	WT_3	WT_AVE	aCPSF1_1	aCPSF1_2	aCPSF1_3	aCPSF1_AVE	ioTTS	TDER-WT	TDER-aCPSF1	TDER dependency on aCPSF1	TDER classification	TDER dependency on aCPSF1	ioTSS
MMP0251-MMP0242	MMP0242	hypothetical protein	193.82	64.9332	132.216	130.323	637.692	586.95	590.993	605.212										-
	MMP0243	hypothetical protein	67.1256	30.4904	54.4569	50.6909	231.826	231.112	228.953	230.63										-
	MMP0244	hypothetical protein	90.5378	62.9594	74.3418	75.9464	412.883	440.05	417.202	423.379										-
	MMP0245	pfdB; Prefoldin beta subunit (GimC beta subunit)	2172.83	2059.44	2040.67	2090.98	3249.2	3236.43	3407.59	3297.74	ioTTS	27.5323	7.7891	0.282908	extremely significant	dependent	ioTSS			-
	MMP0246	hypothetical protein	80.384	27.8353	56.0496	54.7563	184.409	171.262	196.303	183.992										-
	MMP0247	ribosomal biogenesis protein	294.946	160.536	216.983	224.155	608.006	580.947	611.778	600.244										-
	MMP0248	DNA-directed RNA polymerase-like protein	39.4636	62.1701	50.8571	50.8302	53.4714	53.8558	57.8235	55.0502										-
	MMP0249	rpl37ae; LSU ribosomal protein L37AE	1172.33	550.739	702.835	808.635	715.401	655.213	676.996	682.537	ioTTS	15.9085	12.3984	0.779357	extremely significant	dependent				-
	MMP0250	RNA-associated protein	3598.7	3056.06	3500.51	3385.09	2878.94	2989.23	2854.12	2907.43							ioTSS			-
	MMP0251	psmA; proteasome, subunit alpha	1694.62	1878.53	1862.86	1812	1676.16	1718.1	1740.48	1711.58										-
MMP1154-MMP1163	MMP1154	hdrC1; heterosulfide reductase, subunit C1	582.109	605.594	640.244	609.316	367.526	375.777	425.89	389.731										+
	MMP1155	hdrB1; heterosulfide reductase, subunit B1	1154.78	1789.75	1567.14	1503.89	561.63	670.522	691.823	641.325										+
	MMP1156	carboxymuconolactone decarboxylase	687.659	1588.64	942.751	1073.02	328.249	361.079	431.558	373.629							ioTSS			+
	MMP1157	rbo; Desulfoferrodoxin, ferrous iron-binding site	623.829	609.06	782.06	671.649	307.733	333.396	361.211	334.114										+
	MMP1158	hypothetical protein	535.893	994.933	788.198	773.008	243.19	278.224	386.997	302.804	ioTTS	0.917615	0.831096	0.905713	not significant					+
	MMP1159	Ferritin	697.086	942.852	887.292	842.41	322.643	362.471	407.914	364.343										+
	MMP1160	hypothetical protein	297.215	671.514	361.264	443.331	101.764	113.547	198.964	138.091	ioTTS	0.765898	0.523412	0.683396	not significant					+
	MMP1161	hypothetical protein	534.846	611.87	589.798	578.838	256.444	258.202	276.843	263.83	ioTTS	2.2556	0.569782	0.252607	extremely significant	dependent				+
	MMP1162	beta-lactamase domain-containing protein	214.776	265.546	289.544	256.622	409.782	468.577	510.749	463.036										+
	MMP1163	CutA1 divalent ion tolerance protein	211.555	215.368	218.243	215.056	252.537	266.224	289.994	269.585							ioTSS			+
MMP1319-MMP1329	MMP1319	rps13p; SSU ribosomal protein S13	5596.16	7052.17	6253.88	6300.73	4930.57	5221.29	4966.56	5039.47	ioTTS	1.08597	1.08946	1.00322	not significant					+
	MMP1320	rps4p; SSU Ribosomal protein S4	5127.93	6508.65	5769.31	5801.96	4512.28	4867.54	4497.18	4625.67										+
	MMP1321	rps11p; SSU ribosomal protein S11	4265.3	6349.11	5252.38	5288.93	3599.25	3973.8	3812.77	3795.27	ioTTS	2.40567	1.6023	0.666054	extremely significant	dependent				+
	MMP1322	rpoD; DNA-directed RNA polymerase, subunit D	2830.25	1496.79	2268.56	2198.53	2442.6	2381.34	2281.97	2368.64	ioTTS	0.697943	0.79333	1.13667	not significant					+
	MMP1323	50S ribosomal protein L18e	3443.51	2685.23	3321.32	3150.02	2949.32	3083.31	2924.43	2985.69										+
	MMP1324	rpl13p; LSU ribosomal protein L13P	2339.28	1926.36	2092.81	2119.49	1921.47	2022.82	2092.34	2012.21										+
	MMP1325	rps9p; SSU Ribosomal protein S9	4570.56	4564.61	4601.97	4579.05	3554.51	3816.4	3627.72	3666.21	ioTTS	8.84006	2.9908	0.338324	extremely significant	dependent				+
	MMP1326	rpoN; DNA-directed RNA polymerase, subunit N	802.589	276.181	475.195	517.988	1225.73	1099.73	1352.02	1225.83	ioTTS	0.66856	1.86964	2.79652	not significant					+
	MMP1327	rpoK; DNA-directed RNA polymerase, subunit K	577.908	1168.58	577.861	774.782	581.864	670.755	714.33	655.649	ioTTS	1.30302	0.404933	0.310765	not significant					+
	MMP1328	enolase	671.483	513.262	599.069	594.605	1535.21	1661.73	1660.52	1619.16										+
	MMP1329	ferredoxin	501.9	301.475	327.447	376.941	1116.96	1184.38	1194.66	1165.33							ioTSS			+
MMP0122-MMP0117	MMP0117	hypothetical protein	100.997	61.2428	83.8859	82.042	85.7881	89.5724	99.7346	91.6984							ioTSS			-
	MMP0118	beta-lactamase domain-containing protein	60.4542	47.1786	54.2329	53.9552	73.6966	64.6428	74.3102	70.8832										-
	MMP0119	birA; Biotin--protein ligase	52.0209	26.1084	40.5133	39.5475	63.2418	71.5812	73.3245	69.3825	ioTTS	0.732969	0.978828	1.33543	not significant					-
	MMP0120	hypothetical protein	61.6208	43.3325	49.143	51.3654	71.5659	74.2219	78.6806	74.8228										-
	MMP0121	hypothetical protein	22.4974	4.79408	15.6868	14.3261	31.9346	23.3603	41.8592	32.3847										-
	MMP0122	hypothetical protein	115.287	70.0205	91.4062	92.2378	160.468	152.367	171.332	161.389										-
MMP0147-MMP0140	MMP0140	(NiFe) hydrogenase maturation protein HypF	58.5198	32.8305	44.8279	45.3927	166.822	169.713	189.524	175.353										-
	MMP0141	hypothetical protein	1466.44	777.102	1118.71	1120.75	1229.17	1112.63	1205.33	1182.38	ioTTS	24.6901	6.74285	0.273099	extremely significant	dependent	ioTSS			-
	MMP0142	thiamine pyrophosphate dependent protein	628.907	311.787	475.531	472.075	605.761	609.896	631.752	615.803							ioTSS			-
	MMP0143	hypothetical protein	39.0569	38.2495	36.8767	38.0611	342.477	434	452.951	409.809										-
	MMP0144	hpcE; 5-oxopent-3-ene-1,2,5-tricarboxylate decarboxylase	122.695	77.6027	107.253	102.517	837.55	954.426	1054.35	948.776	ioTTS	2.69349	2.31516	0.859541	extremely significant	dependent				-
	MMP0145	hpt; Hypoxanthine (guanine) phosphoribosyltransferase	176.172	141.728	175.164	164.355	0	0	0	0							ioTSS			-
	MMP0146	hypothetical protein	112.428	89.1198	94.6186	98.7223	113.514	110.405	124.408	116.109										-
	MMP0147	nitrogenase reductase-like protein	72.29	63.117	61.8918	65.7663	68.603	74.6539	80.7222	74.6597										-
MMP0733-MMP0727	MMP0727	uvrB; excinuclease ABC subunit B	98.9711	74.9103	81.277	85.0528	102.419	98.6566	92.239	97.7716							ioTSS			-
	MMP0728	uvrC; excinuclease ABC subunit C	70.4244	36.8136	57.4738	54.9039	81.2074	75.5573	77.3126	78.0258										-
	MMP0729	uvrA; excinuclease ABC subunit A	123.068	109.495	129.033	120.532	150.904	151.034	151.068	151.002	ioTTS	2.19532	1.93528	0.881547	extremely significant	dependent	ioTSS			-
	MMP0730	hypothetical protein	43.2153	21.7788	23.012	29.3354	49.8235	59.3501	66.1599	58.4445										-
	MMP0731	exodeoxyribonuclease VII small subunit	14.2876	12.1438	15.2831	13.9048	24.8902	12.1382	38.335	25.1211										-
	MMP0732	xseA; Exonuclease VII, large subunit:OB-fold nucleic acid binding domain	64.727	41.725	56.4202	54.2907	94.5325	97.6452	86.3217	92.8331							ioTSS			-
	MMP0733	membrane pump	26.9278	23.3804	26.3846	25.5643	47.7635	45.1437	44.2723	45.7265										-
MMP0921-MMP0929	MMP0921	RNAse P,Rpr2/Rpp21 subunit	148.399	116.742	118.437	127.86	111.357	103.609	98.435	104.467										+
	MMP0922	phage infection protein	78.178	48.0704	58.5165	61.5883	183.901	186.396	185.627	185.308							ioTSS			+
	MMP0923	dapB; Dihydrodipicolinate reductase	268.881	264.165	288.575	273.874	462.357	508.437	510.427	493.74	ioTTS	3.61683	2.53566	0.701071	extremely significant	dependent	ioTSS			+
	MMP0924	hypothetical protein	90.0809	62.8895	74.1954	75.7219	194.438	196.563	193.156	194.719										+
	MMP0925	cheW; chemotaxis protein CheW	122.34	115.026	109.543	115.636	358.676	330.531	353.766	347.658										+
	MMP0926	cheB; chemotaxis protein CheB	161.323	158.804	168.24	162.789	400.362	407.136	438.252	415.25										+
	MMP0927	cheA; Chemotaxis protein CheA	151.569	119.594	129.709	133.624	375.06	372.818	384.329	377.403										+
	MMP0928	cheD; chemotaxis protein CheD	65.815	46.7191	56.9913	56.5085	138.315	140.229	171.4	149.981							ioTSS			+
	MMP0929	methyl-accepting chemotaxis sensory transducer	84.8271	48.4352	69.9331	67.7318	218.191	194.771	205.446	206.136										+
MMP1115 MMP1110	MMP1110	hypothetical protein	50.583	22.5242	45.3348	39.4807	70.3914	67.3795	77.3941	71.7216										-
	MMP1111	modA; periplasmic ModA molybdate-binding protein	105.593	62.457	87.2334	85.0945	125.214	112.974	131.377	123.188	ioTTS	2.15534	1.71759	0.796896	extremely significant	dependent				-
	MMP1112	hypothetical protein	211.52	95.2824	156.094	154.299	222.659	182.548	215.471	206.893	ioTTS	1.81327	1.67949	0.926223	significant	dependent				-
	MMP1113	transketoloase, C terminal half	448.106	301.575	390.135	379.939	295.935	309.415	309.744	305.031	ioTTS	2.46236	1.47435	0.598754	extremely significant	dependent	ioTSS			-
	MMP1114	rpe; Pentose-5-phosphate 3-epimerase	311.741	209.91	278.945	266.865	217.978	238.615	211.013	222.535										-
	MMP1115	transketolase, N terminal half	436.496	414.041	437.729	429.422	342.669	355.081	362.923	353.558										-
MMP1164 MMP1169	MMP1164	heavy metal transport/detoxification protein	63.6615	56.097	74.2324	64.6636	165.19	137.209	190.16	164.186										+
	MMP1165	heavy metal translocating P-type ATPase	137.548	141.432	164.572	147.851	306.529	302.114	346.416	318.353										+
	MMP1166	iron-sulfur flavoprotein	116.203	164.258	147.49	142.65	135.475	133.676	148.743	139.298							ioTSS			+
	MMP1167	flavoprotein-like protein	167.814	202.239	212.906	194.32	180.204	173.408	216.457	190.023										+
	MMP1168	ABC transporter ATP-binding protein	855.742	842.618	910.494	869.618	629.061	629.159	663.11	640.444							ioTSS			+
	MMP1169	SufBD protein	1191.1	959.646	1149.63	1100.12	872.401	846.542	886.488	868.477	ioTTS	10.8617	6.61868	0.609357	extremely significant	dependent				+
MMP1244 MMP1249	MMP1244	fwdH; tungsten containing formylmethanofuran dehydrogenase, subunit H	1197.7	1571.41	1395.67	1388.26	877.074	1036.27	1063.48	992.276										+
	MMP1245	fwdF; tungsten containing formylmethanofuran dehydrogenase, subunit F	1197.62	1463.34	1411.53	1357.49	859.706	1019.78	1016.57	965.352										+
	MMP1246	fwdG; tungsten containing formylmethanofuran dehydrogenase, subunit G	59.9725	55.6794	52.6042	56.0854	44.3237	46.1951	60.9412	50.4867	ioTTS	0.0621331	0.0903604	1.4543	not significant		ioTSS			+
	MMP1247	fwdD; tungsten containing formylmethanofuran dehydrogenase, subunit D	752.459	1081.84	873.698	902.664	505.335	583.964	586.88	558.726	ioTTS	0.566928	0.527065	0.929686	not significant					+
	MMP1248	fwdA; tungsten containing formylmethanofuran dehydrogenase, subunit A	1327.1	1792.92	1656.58	1592.2	939.815	1120.88	1119.52	1060.07	ioTTS	1.185	1.12368	0.948246	not significant					+
	MMP1249	fwdC; tungsten containing formylmethanofuran dehydrogenase, subunit C	1264.35	1326.04	1440.49	1343.63	864.584	946.336	1019.27	943.396										+
MMP1266 MMP1261	MMP1261	hypothetical protein	555.372	455.959	496.502	502.611	513.157	535.285	531.984	526.809							ioTSS			-
	MMP1262	hypothetical protein	134.743	86.6203	103.63	108.331	195.247	186.653	218.387	200.096							ioTSS			-
	MMP1263	hypothetical protein	80.8271	50.1609	69.6031	66.8637	185.851	164.877	172.735	174.488							ioTSS			-
	MMP1264	hypothetical protein	110.759	96.813	117.594	108.389	233.89	238.559	234.995	235.815										-
	MMP1265	glutamyl-tRNA(Gln) amidotransferase subunit E	247.78	282.932	262.28	264.331	246.949	287.061	265.031	266.347	ioTTS	2.43873	1.12948	0.463141	extremely significant	dependent				-
	MMP1266	glutamyl-tRNA(Gln) amidotransferase subunit D	233.139	231.649	235.01	233.266	272.235	299.035	275.993	282.421	ioTTS	0.882479	1.06035	1.20156	not significant					-
MMP1397 MMP1405	MMP1397	smc1; structural maintenance of chromosome protein	120.572	98.0047	113.226	110.601	149.686	156.756	155.391	153.944										+
	MMP1398	dapE; Succinyl-diaminopimelate desuccinylase	109.873	82.3032	104.8	98.992	125.51	117.064	128.926	123.833										+
	MMP1399	aspartate/glutamate/uridylate kinase	134.351	75.7487	120.27	110.123	144.717	129.945	152.329	142.33										+
	MMP1400	hypothetical protein	79.4909	85.4654	51.0179	71.9914	40.0986	39.0188	44.3707	41.1627							ioTSS			+
	MMP1401	ef1B; translation elongation factor aEF-1 beta	2664.42	2369.35	2592.36	2542.04	1678.86	1799.98	1919.65	1799.5	ioTTS	3.21676	2.91277	0.905497	extremely significant	dependent				+
	MMP1402	hypothetical protein	777.244	802.187	791.317	790.249	591.288	610.009	652.091	617.796										+
	MMP1403	rpl22p; LSU ribosomal protein L22P	2972.59	3723.44	3415.03	3370.35	2255.71	2429.39	2357.91	2347.67							ioTSS			+
	MMP1404	rps3p; SSU Ribosomal protein S3	3227.75	3867.62	3321.93	3472.44	2532.27	2621.03	2528.55	2560.62										+
	MMP1405	rpmC; LSU ribosomal protein L29P	1211.38	1022.52	1250.71	1161.54	905.391	927.045	1043.79	958.742										+
MMP1666 MMP1671	MMP1666	flaB1; flagellin B1 percursor	23.5863	24.3018	18.6987	22.1956	2130.04	2051.82	2052.99	2078.28										+
	MMP1667	flaB2; flagellin B2	42.737	38.0544	29.6929	36.8281	3146.58	2881.92	3045.12	3024.54										+
	MMP1668	flaB3; flagellin B3	53.1613	29.5029	30.291	37.6518	2113.3	1912.63	2030.07	2018.66										+
	MMP1669	flaC; flagella accessory protein C	38.9661	17.6638	31.6778	29.4359	1363.41	1184.69	1346.54	1298.21	ioTTS	0.751825	1.08942	1.44903	not significant		ioTSS			+
	MMP1670	flaD; flagella accessory protein D	43.3413	35.989	38.1274	39.1525	1257.13	1117.91	1199.93	1191.66										+
	MMP1671	flaE; flagella accessory protein E	64.2941	42.0363	50.4343	52.2549	1276.94	1056.83	1214.48	1182.75										+
MMP0033 MMP0037	MMP0033	LysR family protein	278.466	173.791	222.842	225.033	461.851	487.705	503.781	484.446										+
	MMP0034	GTP cyclohydrolase	548.526	572.9	534.097	551.841	873.209	953.91	917.779	914.966	ioTTS	2.61696	1.69409	0.647351	extremely significant	dependent	ioTSS			+
	MMP0035	hypothetical protein	264.97	151.181	216.462	210.871	543.516	521.809	554.951	540.092										+
	MMP0036	tfe; Transcription factor E	313.405	256.477	261.21	277.031	556.733	569.495	557.616	561.281	ioTTS	13.3993	2.4562	0.183309	extremely significant	dependent				+
	MMP0037	metal dependent phosphohydrolase	27.263	13.2877	21.4744	20.675	222.426	227.967	235.153	228.516										+
MMP0359 MMP0355	MMP0355	hypothetical protein	193.869	94.0119	157.031	148.304	383.128	355.251	405.437	381.272										-
	MMP0356	group 1 glycosyl transferase	228.969	119.485	195.616	181.357	246.316	221.36	271.279	246.319										-
	MMP0357	UDP-N-acetylglucosamine 2-epimerase	395.604	209.55	296.826	300.66	461.886	426.686	485.382	457.985							ioTSS			-
	MMP0358	hypothetical protein	541.157	348.859	490.311	460.109	650.025	625.89	727.549	667.821										-
	MMP0359	glycosyl transferase	1232.81	998.638	1159.04	1130.16	1060.73	1071.07	1095.52	1075.77	ioTTS	2.4563	1.61087	0.655812	extremely significant	dependent				-
MMP0365 MMP0361	MMP0361	hypothetical protein	37.239	16.1379	19.6615	24.3461	62.6556	60.3805	59.3608	60.799										-
	MMP0362	hypothetical protein	53.523	32.3462	41.9054	42.5915	56.1341	56.0409	54.441	55.5387										-
	MMP0363	methanol dehydrogenase regulatory protein-like protein	155.831	104.386	140.001	133.406	113.358	114.785	110.573	112.905	ioTTS	3.13222	2.03292	0.649033	extremely significant	dependent	ioTSS			-
	MMP0364	hypothetical protein	33.6848	23.4629	27.3077	28.1518	33.5765	34.7014	31.9789	33.4189										-
	MMP0365	hypothetical protein	33.2655	18.4752	22.7549	24.8319	38.9695	40.191	40.6913	39.9506										-
MMP0440 MMP0444	MMP0440	DNA-directed RNA polymerase subunit E'	929.038	1343.08	1079.33	1117.15	3267.48	3455.26	3413.06	3378.6	ioTTS	28.3673	28.6498	1.00996	extremely significant	not dependent				+
	MMP0441	rpoE2; DNA-directed RNA polymerase subunit E	46.4071	40.9122	30.8253	39.3815	134.742	117.514	101.526	117.928	ioTTS	0.0677175	0.0684462	1.01076	not significant					+
	MMP0442	hypothetical protein	617.985	546.925	579.759	581.556	1732.21	1723.13	1713.43	1722.92										+
	MMP0443	rps24e; SSU ribosomal protein S24E	1124.62	1620.73	1250.13	1331.83	1332.52	1407.18	1417.28	1385.66							ioTSS			+
	MMP0444	30S ribosomal protein S27ae	463.047	265.296	275.861	334.735	1074.8	1043.08	1114.16	1077.35										+
MMP0525 MMP0521	MMP0521	hypothetical protein	21.8685	16.6439	18.8614	19.1246	18.6169	19.0477	19.8655	19.1767							ioTSS			-
	MMP0522	hypothetical protein	20.7936	11.5364	21.321	17.8837	24.3795	20.3574	23.8766	22.8711										-
	MMP0523	ABC transporter ATP-binding protein	14.0941	5.40609	10.6136	10.038	8.94827	14.5176	13.4528	12.3062										-
	MMP0524	hypothetical protein	14.2676	5.86353	21.318	13.8164	4.47134	7.61906	3.69756	5.26265	ioTTS	1.37641	0.427641	0.310692	not significant					-
	MMP0525	hypothetical protein	90.0438	22.6863	123.158	78.6294	19.6496	29.2999	29.5325	26.1606										-
MMP0568 MMP0564	MMP0564	hypothetical protein	63.6918	42.5574	60.3659	55.5383	157.929	150.551	146.072	151.517							ioTSS			-
	MMP0565	hypothetical protein	35.9521	17.3056	28.6461	27.3012	103.728	96.4728	111.282	103.828										-
	MMP0566	AMP-binding domain-containing protein	603.649	436.682	559.307	533.213	603.344	570.575	569.861	581.26	ioTTS	19.5307	5.5983	0.286641	extremely significant	dependent				-
	MMP0567	hypothetical protein	395.831	354.039	384.371	378.08	392.963	404.607	392.322	396.631							ioTSS			-
	MMP0568	transcriptional regulator-like protein	543.391	420.557	507.084	490.344	603.381	591.377	567.384	587.381										-
MMP0578 MMP0574	MMP0574	hypothetical protein	111.508	50.8173	88.3365	83.5539	242.34	290.265	263.451	265.352										-
	MMP0575	gatC; Asp-tRNAAsn/Glu-tRNAGln amidotransferase subunit C	900.344	2004.9	852.837	1252.69	500.708	564.022	546.314	537.015										-
	MMP0576	dapA; Dihydrodipicolinate synthase	5685.88	5186.43	5278.33	5383.55	3576.6	3536.12	3607.8	3573.51	ioTTS	4.29758	6.65439	1.54841	extremely significant	not dependent				-
	MMP0577	rps17E; SSU ribosomal protein S17E	3674.38	4031.63	3346.72	3684.25	2321.62	2324.01	2579.05	2408.23	ioTTS	0.684353	0.673912	0.984743	not significant		ioTSS			-
	MMP0578	aroQ; Chorismate mutase	7247.96	5077.14	6379.08	6234.73	4160.22	4044.17	3997.37	4067.25										-
MMP0595 MMP0591	MMP0591	hypothetical protein	644.759	353.411	515.611	504.594	513.588	482.483	538.751	511.607										-
	MMP0592	hypothetical protein	7.23961	7.28936	8.51847	7.68248	6.72641	1.80415	7.27389	5.26815	ioTTS	0.0152251	0.0102972	0.676335	not significant					-
	MMP0593	walker type ATPase	974.083	862.148	936.518	924.25	791.65	795.995	772.465	786.703							ioTSS			-
	MMP0594	hypothetical protein	25.7025	15.1242	16.2211	19.0159	22.5237	18.3422	15.2598	18.7085										-
	MMP0595	hypothetical protein	110.657	75.877	96.0774	94.2037	95.4185	97.839	96.8388	96.6987										-
MMP0661 MMP0665	MMP0661	ATP binding-like protein	94.2215	67.4373	79.1897	80.2828	71.3126	72.5521	63.441	69.1019										+
	MMP0662	hypothetical protein	4.58822	2.47487	1.34968	2.80425	4.66263	2.85852	3.60152	3.70756							ioTSS			+
	MMP0663	sulfate transporter	158.409	127.278	149.729	145.139	94.2196	93.8509	91.001	93.0238										+
	MMP0664	hypothetical protein	178.536	131.119	155.61	155.088	96.5438	88.2779	99.0629	94.6282	ioTTS	1.99437	1.18611	0.59473	significant	dependent	ioTSS			+
	MMP0665	hypothetical protein	92.6581	54.5584	86.0731	77.7632	82.7545	77.6448	78.9417	79.7803										+
MMP0667 MMP0671	MMP0667	rps2P; SSU Ribosomal protein S2	4593.41	4376.95	4375.44	4448.6	3899.12	4177.04	4027.75	4034.63										+
	MMP0668	hypothetical protein	2210.47	1527.02	1822.02	1853.17	1848.17	1811.81	1834.12	1831.37										+
	MMP0669	30S ribosomal protein S3Ae	4192.42	5396.24	4466.26	4684.97	3057.59	3344.93	3269.15	3223.89	ioTTS	85.2474	7.77305	0.0911823	extremely significant	dependent	ioTSS			+
	MMP0670	hypothetical protein	63.6403	47.6946	53.5373	54.9574	424.472	379.813	439.972	414.752										+
	MMP0671	ywbE; conserved hypothetical protein	0.679409	2.93176	0	1.20372	11.8359	13.545	15.3591	13.58										+
MMP0967 MMP0971	MMP0967	hypothetical protein	265.276	150.423	209.294	208.331	291.349	291.946	308.9	297.399										+
	MMP0968	hisD; histidinol dehydrogenase	409.404	320.298	368.14	365.947	430.223	441.637	425.828	432.563										+
	MMP0969	hypothetical protein	209.37	118.817	143.925	157.371	190.396	187.249	206.691	194.779	ioTTS	1.29628	0.83075	0.640874	not significant					+
	MMP0970	lig; ATP-dependent DNA ligase	138.332	108.009	117.866	121.402	231.694	223.941	247.749	234.461										+
	MMP0971	purB; Adenylosuccinate lyase	516.789	415.431	464.662	465.627	454.42	458.31	452.581	455.104							ioTSS			+
MMP1227 MMP1231	MMP1227	cbiE; Uroporphyrin-III C/tetrapyrrole (Corrin/Porphyrin) methyltransferase	40.7645	15.9447	30.5044	29.0712	64.786	57.2544	66.4662	62.8355										+
	MMP1228	hypothetical protein	53.1575	30.5845	48.5947	44.1122	71.2346	64.9619	70.6131	68.9365										+
	MMP1229	FUN14 family protein	267.156	247.797	318.464	277.806	169.609	196.679	183.963	183.417	ioTTS	1.71035	0.886156	0.518113	significant	dependent	ioTSS			+
	MMP1230	DNA polymerase,beta-like region	184.653	133.341	169.283	162.426	212.856	192.359	215.726	206.98	ioTTS	1.39	1.12159	0.806903	not significant					+
	MMP1231	HAD family hydrolase fragment	127.251	103.987	119.322	116.853	191.858	178.531	183.235	184.541										+
MMP1313 MMP1309	MMP1309	hypothetical protein	17.5347	4.98208	7.89629	10.1377	123.948	110.053	122.074	118.692										-
	MMP1310	purO; IMP cyclohydrolase	695.436	605.027	665.739	655.401	1031.62	1037.6	1066.16	1045.13	ioTTS	64.6498	8.8054	0.136201	extremely significant	dependent				-
	MMP1311	ferredoxin	49.161	76.7053	35.2954	53.7206	46.4503	36.3383	47.0916	43.2934							ioTSS			-
	MMP1312	hypothetical protein	173.688	74.767	147.186	131.88	388.225	365.703	399.655	384.528							ioTSS			-
	MMP1313	fen-1; flap endonuclease	199.746	102.612	138.62	146.993	553.131	526.9	578.184	552.739										-
MMP1470 MMP1474	MMP1470	pdfA; Prefoldin alpha subunit (GimC alpha subunit)	1371.75	512.553	940.345	941.55	1034.27	969.985	1014.79	1006.35	ioTTS	13.6871	4.21429	0.307902	extremely significant	dependent				+
	MMP1471	hypothetical protein	77.3459	62.0697	66.9576	68.791	242.523	234.099	239.76	238.794										+
	MMP1472	hypothetical protein	372.416	248.698	281.387	300.834	320.556	314.929	326.095	320.526							ioTSS			+
	MMP1473	hypothetical protein	519.507	477.162	418.974	471.881	386.08	386.052	437.156	403.096							ioTSS			+
	MMP1474	ileS; Isoleucyl-tRNA synthetase	735.344	641.414	672.552	683.104	554.316	605.398	620.922	593.546										+
MMP1531 MMP1527	MMP1527	aspartate aminotransferase	661.259	660.807	650.218	657.428	334.423	346.126	358.184	346.245							ioTSS			-
	MMP1528	pheA; Prephenate dehydratase	90.9499	47.9364	68.9616	69.2826	81.6046	90.6199	99.999	90.7412							ioTSS			-
	MMP1529	type 11 methyltransferase	9.68946	3.75233	5.9198	6.45386	27.0511	26.2363	27.3807	26.8893										-
	MMP1530	hypothetical protein	73.2991	47.15	53.5697	58.0063	52.8751	44.8154	49.1737	48.9548	ioTTS	8.98784	1.8206	0.202563	extremely significant	dependent				-
	MMP1531	hypothetical protein	265.515	186.84	220.681	224.345	231.75	229.957	253.694	238.467										-
MMP1595 MMP1591	MMP1591	cbiG; Cobalamin (vitamin B12) biosynthesis CbiG protein	82.3259	41.9556	60.4627	61.5814	244.414	205.84	207.645	219.3										-
	MMP1592	trpS; Tryptophanyl-tRNA synthetase	362.396	193.573	284.564	280.178	404.025	380.128	384.072	389.408	ioTTS	4.54971	1.77569	0.390287	extremely significant	dependent				-
	MMP1593	hypothetical protein	356.51	272.596	317.454	315.52	431.2	426.365	430.117	429.227							ioTSS			-
	MMP1594	hypothetical protein	147.368	87.0351	119.428	117.944	235.759	190.313	222.466	216.179										-
	MMP1595	queuine/other tRNA-ribosyltransferase	329.532	228.748	276.106	278.129	527.353	506.571	545.682	526.535	ioTTS	2.35815	2.43564	1.03286	extremely significant	not dependent				-
MMP0048 MMP0051	MMP0048	hypothetical protein	28.1469	13.2627	30.264	23.8912	23.1082	15.7219	20.7226	19.8509										+
	MMP0049	carbonic anhydrase	92.3907	97.7898	105.635	98.605	58.3748	64.801	67.8697	63.6818										+
	MMP0050	ribH; riboflavin synthase, beta subunit (6,7-dimethyl-8-ribityllumazine synthase)	1035.88	1451.33	1103.26	1196.82	673.074	718.934	660.336	684.114	ioTTS	8.41496	2.08924	0.248278	extremely significant	dependent	ioTSS			+
	MMP0051	hisE; Phosphoribosyl-ATP pyrophosphatase	202.142	103.468	121.068	142.226	313.55	313.708	355.08	327.446										+
MMP0403 MMP0406	MMP0403	hypothetical protein	141.756	66.5046	98.4707	102.244	174.411	164.016	163.326	167.251										+
	MMP0404	cofD; LPPG:FO 2-phospho-(S)-lactate transferase	148.582	85.6517	102.249	112.161	168.426	143.069	139.195	150.23										+
	MMP0405	gch3; GTP cyclohydrolase III	1444.6	1391.29	1337.21	1391.03	631.795	663.41	649.773	648.326	ioTTS	31.7459	6.41421	0.202049	extremely significant	dependent	ioTSS			+
	MMP0406	TIM-barrel protein	63.0634	26.9411	41.4488	43.8178	99.5843	91.6396	112.006	101.077										+
MMP0609 MMP0606	MMP0606	ribosomal RNA methyltransferase RrmJ/FtsJ	456.791	394.864	383.601	411.752	470.313	486.953	468.12	475.129							ioTSS			-
	MMP0607	nrpR; Transcriptional repressor of nif and glnA operons	370.234	260.237	311.969	314.147	408.496	433.757	440.195	427.483										-
	MMP0608	2-hydroxyglutaryl-CoA dehydratase subunit A-like protein	428.539	379.742	418.35	408.877	486	487.225	471.035	481.42	ioTTS	1.30155	1.12617	0.865258	not significant		ioTSS			-
	MMP0609	pth2; Peptidyl-tRNA hydrolase	110.215	92.8392	98.1517	100.402	145.538	129.806	171.131	148.825										-
MMP0634 MMP0637	MMP0634	hypothetical protein	59.8068	71.6613	81.3385	70.9355	122.552	129.547	135.732	129.277										+
	MMP0635	ABC transporter ATPase	123.36	159.591	165.98	149.644	276.79	282.864	281.442	280.366										+
	MMP0636	hypothetical protein	280.55	292.725	297.869	290.381	510.767	515.188	529.264	518.406	ioTTS	3.08285	1.58475	0.514051	extremely significant	dependent	ioTSS			+
	MMP0637	ArsR family transcriptional regulator	120.041	68.0839	94.4514	94.1923	333.236	304.014	344.118	327.123										+
MMP0944 MMP0941	MMP0941	hypothetical protein	102.781	72.7221	89.0788	88.1939	223.269	210.608	211.839	215.239										-
	MMP0942	hypothetical protein	117.004	91.1804	120.607	109.597	216.511	203.253	215.509	211.758	ioTTS	1.24268	0.983827	0.791696	not significant					-
	MMP0943	taqD; glycerol-3-phosphate cytidyltransferase	307.376	259.976	285.967	284.44	337.963	338.176	352.248	342.796	ioTTS	2.59532	1.61881	0.623742	extremely significant	dependent	ioTSS			-
	MMP0944	hypothetical protein	107.587	57.6783	97.6034	87.6228	131.647	141.24	140.387	137.758										-
MMP1033 MMP1036	MMP1033	hypothetical protein	333.721	236.272	286.087	285.36	424.013	409.461	426.506	419.993	ioTTS	2.47549	1.87902	0.759052	extremely significant	dependent				+
	MMP1034	tmk; Thymidylate kinase	154.124	76.8611	114.837	115.274	228.492	207.725	234.333	223.517										+
	MMP1035	hypothetical protein	616.342	556.504	655.558	609.468	641.111	647.958	621.351	636.806							ioTSS			+
	MMP1036	hypothetical protein	770.612	681.499	774.611	742.24	772.575	758.916	745.354	758.948							ioTSS			+
MMP1087 MMP1084	MMP1084	hypothetical protein	95.1173	66.4958	87.763	83.1254	104.293	101.403	112.318	106.005										-
	MMP1085	hypothetical protein	180.768	143.982	179.213	167.988	152.955	179.264	177.729	169.983	ioTTS	2.0209	1.60354	0.793478	extremely significant	dependent				-
	MMP1086	hypothetical protein	190.679	118.732	147.147	152.186	165.051	172.794	182.977	173.607							ioTSS			-
	MMP1087	hypothetical protein	248.267	170.726	208.744	209.245	269.818	254.793	286.693	270.435										-
MMP1234 MMP1237	MMP1234	UBA/THIF-type NAD/FAD binding protein	120.708	61.1395	97.43	93.0926	122.452	115.097	112.776	116.775										+
	MMP1235	moaE; Molybdopterin biosynthesis MoaE	116.935	77.389	84.1649	92.8296	94.6316	85.2524	89.8351	89.9064	ioTTS	2.48578	1.61033	0.647817	extremely significant	dependent				+
	MMP1236	hypothetical protein	49.1476	22.0276	40.8577	37.3443	57.9068	56.136	53.4506	55.8311										+
	MMP1237	hypothetical protein	83.0502	28.4425	31.0225	47.505	75.0196	73.095	85.2646	77.793							ioTSS			+
MMP1346 MMP1343	MMP1343	hypothetical protein	73.4373	99.2079	102.563	91.736	239.54	272.66	282.51	264.903										-
	MMP1344	hypothetical protein	43.6061	45.9433	53.2699	47.6064	165.479	172.693	195.692	177.955										-
	MMP1345	undecaprenyl pyrophospahte synthetase-like protein	151.149	145.74	163.143	153.344	494.502	505.621	557.564	519.229	ioTTS	3.22108	2.91776	0.905832	extremely significant	dependent	ioTSS			-
	MMP1346	basic helix-loop-helix dimerization domain-containing protein	66.0614	43.2155	51.7497	53.6755	572.796	558.835	630.555	587.395										-
MMP1351 MMP1348	MMP1348	bifunctional RNAse/5-amino-6-(5-phosphoribosylamino)uracil reductase	90.2805	51.3803	85.6448	75.7685	221.636	215.229	227.999	221.621										-
	MMP1349	NAD+ synthase-like protein	204.098	184.679	215.073	201.283	272.089	288.943	284.384	281.805	ioTTS	2.65656	1.27156	0.47865	extremely significant	dependent				-
	MMP1350	radical SAM domain-containing protein	101.632	65.2619	85.2994	84.0645	200.472	197.241	214.003	203.905							ioTSS			-
	MMP1351	hypothetical protein	97.5917	36.4661	60.3023	64.7867	207.372	175.609	185.563	189.515										-
MMP1359 MMP1356	MMP1356	PP-loop domain-containing protein	102.062	38.5163	81.6556	74.0781	262.957	223.425	235.587	240.657							ioTSS			-
	MMP1357	hypothetical protein	12.9887	1.49463	6.72458	7.0693	48.2719	40.7844	35.2356	41.4306										-
	MMP1358	ferredoxin	577.753	544.948	595.812	572.838	535.641	520.063	491.664	515.789	ioTTS	81.0317	12.4495	0.153637	extremely significant	dependent				-
	MMP1359	hypothetical protein	553.824	479.254	556.425	529.834	605.289	574.139	591.861	590.43										-
MMP1642 MMP1645	MMP1642	ATP/GTP-binding motif-containing protein	269.266	198.119	247.174	238.186	399.499	379.832	384.346	387.892										+
	MMP1643	hypothetical protein	1589.48	1383.79	1483.73	1485.67	1543.8	1456.93	1503.06	1501.26	ioTTS	4.4069	1.68868	0.38319	extremely significant	dependent	ioTSS			+
	MMP1644	hypothetical protein	455.455	218.523	337.391	337.123	904.237	874.612	888.195	889.015	ioTTS	5.26909	1.30611	0.247883	extremely significant	dependent				+
	MMP1645	aspartate/glutamate/uridylate kinase	93.6294	34.4691	63.8456	63.9814	704.924	662.025	675.019	680.656										+
MMP1652 MMP1649	MMP1649	modC; ATP/GTP-binding site motif A (P-loop):ABC transporter:AAA ATPase:TOBE domain	22.5798	15.2524	17.1741	18.3354	16.8065	15.2333	17.8611	16.6337							ioTSS			-
	MMP1650	NifC-like ABC-type transporter	8.29087	9.49173	11.7463	9.84298	6.68131	6.74655	6.3751	6.60099										-
	MMP1651	modA; periplasmic molybdate-binding protein	50.4233	55.9369	54.4832	53.6145	11.674	16.6312	15.1076	14.4709	ioTTS	5.44697	2.19223	0.402468	extremely significant	dependent				-
	MMP1652	molybdate ABC transporter periplasmic substrate-binding protein	393.476	330.388	390.734	371.533	50.3648	47.5905	50.3001	49.4185	ioTTS	6.92971	3.41503	0.492809	extremely significant	dependent				-
MMP1711 MMP1708	MMP1708	rps27e; SSU ribosomal protein S27E	953.748	305.313	435.816	564.959	1329.37	1194.61	1366.01	1296.66										-
	MMP1709	rpl44e; LSU ribosomal protein L44E	797.258	699.413	850.75	782.474	699.493	723.541	870.893	764.642							ioTSS			-
	MMP1710	hypothetical protein	200.17	130.235	157.455	162.62	234.279	206.557	252.233	231.023										-
	MMP1711	pcnA; Proliferating cell nuclear antigen, PCNA	561.609	552.714	559.789	558.037	517.793	511.462	543.585	524.28	ioTTS	3.43154	2.26938	0.66133	extremely significant	dependent				-
MMP0091 MMP0089	MMP0089	siroheme synthase	93.1329	32.0753	49.3902	58.1995	130.507	112.505	106.534	116.515							ioTSS			-
	MMP0090	glycosyl transferase	23.5694	7.49412	14.0124	15.0253	133.697	124.119	128.22	128.679										-
	MMP0091	hypothetical protein	814.385	687.01	757.855	753.084	2317.47	2366.42	2455.75	2379.88	ioTTS	50.121	18.4948	0.369002	extremely significant	dependent				-
MMP0094 MMP0092	MMP0092	rpoF; DNA-directed RNA polymerase subunit F	1113.85	368.778	731.326	737.986	1581.41	1457.18	1523.19	1520.59										-
	MMP0093	50S ribosomal protein L21e	5809.95	5077.19	5256.71	5381.28	4258.02	4156.75	4486.31	4300.36	ioTTS	7.29185	2.82808	0.387841	extremely significant	dependent	ioTSS			-
	MMP0094	pseudouridylate synthase	280.253	269.866	256.504	268.874	316.554	323.266	340.788	326.869										-
MMP0108 MMP0110	MMP0108	ABC-type Iron(III)-binding periplasmic protein precursor	148.532	122.981	148.637	140.05	517.511	510.915	509.006	512.477	ioTTS	22.3605	6.62608	0.296329	extremely significant	dependent				+
	MMP0109	afuB_1; ABC-type transporter permease protein	7.45585	5.06758	6.26637	6.26327	85.3546	72.7902	73.8826	77.3425										+
	MMP0110	ABC transporter:AAA ATPase	17.5006	13.5696	14.6396	15.2366	102.578	90.1209	101.998	98.2321							ioTSS			+
MMP0397 MMP0399	MMP0397	alaS; Alanyl-tRNA synthetase	414.961	492.31	471.097	459.456	452.468	486.551	483.271	474.096	ioTTS	2.44485	1.62788	0.665841	extremely significant	dependent				+
	MMP0398	hypothetical protein	190.608	175.503	197.672	187.928	299.626	287.613	286.466	291.235										+
	MMP0399	htpX; Peptidase family M48	279.947	286.513	292.335	286.265	339.116	342.473	348.101	343.23							ioTSS			+
MMP0550 MMP0552	MMP0550	amino acid ABC transporter periplasmic protein	278.301	168.991	211.968	219.754	137.222	127.288	122.857	129.122	ioTTS	13.6925	2.70898	0.197845	extremely significant	dependent				+
	MMP0551	binding-protein dependent transport system inner membrane protein	23.6867	9.81697	14.644	16.0492	50.5895	46.7726	45.6312	47.6644										+
	MMP0552	hypothetical protein	7.43461	3.20816	4.37396	5.00558	34.8833	34.2758	32.6804	33.9465							ioTSS			+
MMP0627 MMP0625	MMP0625	50S ribosomal protein L14e	10190.6	12394	9398.58	10661.1	11711	10850.8	10884.3	11148.7							ioTSS			-
	MMP0626	cmk; cytidylate kinase	5153.58	6746.42	5165.49	5688.5	6242.92	5993.59	5933.34	6056.62										-
	MMP0627	rpl34e; LSU ribosomal protein L34E	5553.07	3922.1	4666.25	4713.81	8863.86	8042.44	8907.42	8604.57	ioTTS	0.828656	1.42069	1.71445	not significant					-
MMP0660 MMP0658	MMP0658	MoaA/nifB/pqqE family protein	668.944	588.747	603.499	620.397	566.931	598.091	584.785	583.269							ioTSS			-
	MMP0659	peptidase U32	60.7768	52.0437	51.3195	54.7134	81.2497	91.8017	92.8051	88.6188										-
	MMP0660	apt; Adenine phosphoribosyltransferase	102.363	80.7789	102.724	95.2886	110.582	114.188	124.392	116.387	ioTTS	1.7416	1.31335	0.754106	significant	dependent				-
MMP0707 MMP0705	MMP0705	wbpI; UDP-N-acetylglucosamine 2-epimerase	163.651	117.87	131.676	137.732	148.277	160.132	162.914	157.108										-
	MMP0706	NAD binding site:UDP-glucose/GDP-mannose dehydrogenase	319.346	253.196	298.907	290.483	240.267	245.305	257.101	247.558	ioTTS	2.10904	1.57572	0.747128	extremely significant	dependent	ioTSS			-
	MMP0707	sodium/hydrogen exchanger	396.503	281.288	349.07	342.287	321.721	332.266	340.874	331.62										-
MMP0792 MMP0794	MMP0792	membrane protein	33.5202	34.4394	32.8679	33.6092	34.4501	30.9939	39.0917	34.8452	ioTTS	2.92343	3.57999	1.22458	extremely significant	not dependent				+
	MMP0793	hypothetical protein	13.6957	7.63867	13.1551	11.4965	11.1992	9.75154	8.2493	9.73333										+
	MMP0794	hypothetical protein	35.4824	17.9917	24.3293	25.9345	27.8679	26.4	35.9069	30.0583							ioTSS			+
MMP0885 MMP0883	MMP0883	hypothetical protein	688.345	412.496	527.695	542.845	658.154	643.23	677.618	659.667										-
	MMP0884	hypothetical protein	1110.69	588.531	813.873	837.698	1113.52	1013.68	1073.18	1066.8	ioTTS	1.54316	1.61717	1.04796	significant	not dependent	ioTSS			-
	MMP0885	ATP/GTP-binding motif-containing protein	223.76	147.455	162.433	177.883	575.649	552.953	572.599	567.067										-
MMP1094 MMP1092	MMP1092	auxin efflux carrier	107.291	72.2688	85.5254	88.3617	101.232	94.7178	96.379	97.4431							ioTSS			-
	MMP1093	coaD; 4'-phosphopantetheine adenylyltransferase	17.1904	16.2001	18.1346	17.1751	23.407	24.0049	30.1512	25.8544										-
	MMP1094	ppsA; phosphoenolpyruvate synthase	847.507	836.242	929.098	870.949	499.847	517.424	513.931	510.401	ioTTS	50.7101	19.7414	0.389299	extremely significant	dependent				-
MMP1123 MMP1121	MMP1121	metal-dependent phophohydrolase-like protein	97.7193	51.6957	80.7079	76.7077	651.205	677.002	664.971	664.393										-
	MMP1122	ychF; GTP1/OBG family:ATP/GTP-binding site motif A (P-loop):TGS domain	296.658	233.397	294.191	274.749	1025.91	991.318	989.732	1002.32	ioTTS	3.58176	1.50863	0.421196	extremely significant	dependent	ioTSS			-
	MMP1123	radical SAM domain-containing protein	130.573	99.2615	126.06	118.632	1182.45	1153.3	1195.56	1177.1										-
MMP1125 MMP1127	MMP1125	hypothetical protein	22.9193	11.257	17.1016	17.0926	32.4613	35.8717	39.3158	35.883										+
	MMP1126	proliferating-cell nucleolar antigen	184.785	94.5236	136.557	138.622	192.202	182.358	202.167	192.242	ioTTS	1.74305	0.925264	0.530832	significant	dependent	ioTSS			+
	MMP1127	RNA binding S1 domain-containing protein	91.3539	68.4147	78.8173	79.5286	206.305	202.92	214.086	207.77										+
MMP1130 MMP1128	MMP1128	ppiB; Peptidyl-prolyl cis-trans isomerase, cyclophilin type	137.464	108.672	120.991	122.376	640.357	702.668	703.624	682.216										-
	MMP1129	ppiB; Peptidyl-prolyl cis-trans isomerase, cyclophilin type	586.022	437.636	496.355	506.671	892.049	936.802	946.961	925.271	ioTTS	4.14029	1.35627	0.327579	extremely significant	dependent	ioTSS			-
	MMP1130	hypothetical protein	83.3426	53.9695	56.651	64.6543	328.943	331.814	358.635	339.798										-
MMP1308 MMP1306	MMP1306	hypothetical protein	324.431	240.832	266.769	277.344	547.014	534.667	570.356	550.679							ioTSS			-
	MMP1307	methyltransferase-like protein	162.042	168.391	171.709	167.38	387.696	408.727	400.617	399.013										-
	MMP1308	tal; Transaldolase	1776.28	1776.25	1664.49	1739.01	1459.83	1526.48	1456.17	1480.83	ioTTS	10.3895	3.71122	0.357207	extremely significant	dependent				-
MMP1434 MMP1432	MMP1432	purA; Adenylosuccinate synthase	1644.4	1806.15	1753.39	1734.65	4670.92	4893.79	4741.38	4768.7										-
	MMP1433	rpl11p; LSU ribosomal protein L11	4203.36	2226.83	3532.16	3320.78	4470.15	4313.74	4426.67	4403.52	ioTTS	1.91438	0.923422	0.48236	significant	dependent	ioTSS			-
	MMP1434	nusG; LSU ribosomal protein L24A	599.035	458.911	564.519	540.822	2877.06	2999.51	3047.09	2974.55										-
MMP1582 MMP1584	MMP1582	pdaD; Pyruvoyl-dependent arginine decarboxylase, PvlArgDC, alpha and beta subunits	868.244	748.785	790.462	802.497	621.062	590.285	602.702	604.683										+
	MMP1583	S-adenosylmethionine decarboxylase-like protein	874.974	1241.51	911.67	1009.38	637.984	700.582	683.597	674.054	ioTTS	0.97236	0.9654	0.992841	not significant		ioTSS			+
	MMP1584	spermidine synthase	1082.19	1044.38	987.66	1038.08	675.699	698.113	720.827	698.213										+
MMP1616 MMP1614	MMP1614	hisS; histidyl-tRNA synthetase	169.445	127.805	158.38	151.877	285.717	304.955	325.465	305.379										-
	MMP1615	hypothetical protein	850.552	1659.82	1206.05	1238.81	500.58	584.932	636.165	573.892	ioTTS	8.15667	1.87928	0.230398	extremely significant	dependent	ioTSS			-
	MMP1616	aspC; Aspartyl-tRNA synthetase	495.334	683.255	610.058	596.216	316.846	391.704	380.284	362.945										-
MMP1720 MMP1722	MMP1720	hypothetical protein	618.705	592.161	640.381	617.082	452.609	480.265	504.726	479.2										+
	MMP1721	hypothetical protein	622.796	441.994	563.291	542.694	367.993	380.374	415.659	388.009	ioTTS	2.88931	1.24911	0.432323	extremely significant	dependent	ioTSS			+
	MMP1722	hisF; Imidazoleglycerol-phosphate synthase, cyclase subunit	205.279	158.92	199.285	187.828	305.667	298.716	327.498	310.627

## Sheet: Summary of all operons
Summary of all operons: start site (TTS), termination site (TTS), TU length, and number of genes, ioTSSs & ioTTSs
Strand	Start gene	End gene	TSS	TTS	TU_length	Gene Number	ioTSS Number	ioTTS Number
+	MMP0001	MMP0002	10093	11518	1426	2	0	0
-	MMP0003	MMP0003	12658	11474	1185	1	0	0
-	MMP0005	MMP0004	15246	12619	2628	2	1	0
+	MMP0006	MMP0006	15290	16447	1158	1	0	0
+	MMP0007	MMP0007	16772	17620	849	1	0	0
-	MMP0009	MMP0008	20609	17565	3045	2	0	1
-	MMP0011	MMP0010	22064	20408	1657	2	0	0
+	MMP0012	MMP0013	22102	24148	2047	2	1	0
-	MMP0016	MMP0014	26577	24041	2537	3	1	0
-	MMP0017	MMP0017	27812	26617	1196	1	0	0
+	MMP0018	MMP0018	27666	28700	1035	1	0	0
-	MMP0020	MMP0019	29473	28593	881	2	0	1
+	MMP0021	MMP0021	29506	30431	926	1	0	0
-	MMP0023	MMP0022	31614	30398	1217	2	0	0
+	MMP0024	MMP0024	31708	32880	1173	1	0	0
-	MMP0026	MMP0025	36683	32881	3803	2	1	0
-	MMP0027	MMP0027	43380	42158	1223	1	0	0
+	MMP0028	MMP0028	43234	44756	1523	1	0	0
-	MMP0029	MMP0029	45428	44724	705	1	0	0
+	MMP0030	MMP0031	45618	48880	3263	2	0	1
-	MMP0032	MMP0032	49986	49362	625	1	0	0
+	MMP0033	MMP0037	50478	55060	4583	5	2	2
-	MMP0039	MMP0038	57023	54872	2152	2	0	0
-	MMP0042	MMP0040	59993	56837	3157	3	0	0
+	MMP0043	MMP0046	60381	64455	4075	4	0	1
-	MMP0047	MMP0047	65678	64294	1385	1	0	0
+	MMP0048	MMP0051	65532	67141	1610	4	1	1
-	MMP0052	MMP0052	68072	67098	975	1	0	0
-	MMP0055	MMP0053	70030	68136	1895	3	0	0
-	MMP0056	MMP0056	71201	70072	1130	1	0	0
-	MMP0057	MMP0057	72392	71276	1117	1	0	0
+	MMP0058	MMP0058	72560	73588	1029	1	0	0
-	MMP0059	MMP0059	74084	73596	489	1	0	0
-	MMP0062	MMP0060	75425	74134	1292	3	0	1
+	MMP0063	MMP0063	75279	76379	1101	1	0	0
+	MMP0064	MMP0065	76661	78406	1746	2	0	0
+	MMP0066	MMP0066	78408	78822	415	1	0	0
+	MMP0067	MMP0068	78879	80648	1770	2	0	0
+	MMP0069	MMP0069	80649	81066	418	1	0	0
+	MMP0070	MMP0070	81179	82260	1082	1	0	0
-	MMP0071	MMP0071	83771	82574	1198	1	0	0
+	MMP0072	MMP0072	83797	84858	1062	1	0	0
+	MMP0073	MMP0074	84897	86792	1896	2	0	1
-	MMP0076	MMP0075	87856	86570	1287	2	0	1
-	MMP0077	MMP0077	87797	88729	933	1	0	0
+	MMP0078	MMP0078	89593	88550	1044	1	0	0
+	MMP0079	MMP0079	89731	90377	647	1	0	0
+	MMP0080	MMP0083	90488	95095	4608	4	0	0
-	MMP0086	MMP0084	97649	95381	2269	3	0	1
-	MMP0088	MMP0087	100258	97728	2531	2	0	0
-	MMP0091	MMP0089	102456	100124	2333	3	1	1
-	MMP0094	MMP0092	104757	102506	2252	3	1	1
+	MMP0095	MMP0095	104611	105953	1343	1	0	0
-	MMP0096	MMP0096	107150	105883	1268	1	0	0
+	MMP0097	MMP0097	107139	107755	617	1	0	0
-	MMP0098	MMP0098	108016	107759	258	1	0	0
+	MMP0099	MMP0099	108104	109277	1174	1	0	0
-	MMP0101	MMP0100	110999	109266	1734	2	0	1
+	MMP0102	MMP0102	111032	111759	728	1	0	0
+	MMP0103	MMP0103	111778	112903	1126	1	0	0
+	MMP0104	MMP0104	113620	114416	797	1	0	0
+	MMP0105	MMP0105	114431	115028	598	1	0	0
+	MMP0106	MMP0107	115097	116250	1154	2	0	0
+	MMP0108	MMP0110	116334	120016	3683	3	1	1
-	MMP0111	MMP0111	120678	119995	684	1	0	0
-	MMP0114	MMP0112	123340	120506	2835	3	1	0
+	MMP0115	MMP0115	123445	124108	664	1	0	0
+	MMP0116	MMP0116	124118	125221	1104	1	0	0
-	MMP0122	MMP0117	128989	125209	3781	6	1	1
+	MMP0123	MMP0123	129043	130258	1216	1	0	0
-	MMP0124	MMP0124	131098	130264	835	1	0	0
-	MMP0126	MMP0125	133598	130862	2737	2	0	0
-	MMP0127	MMP0127	134730	133593	1138	1	0	0
-	MMP0128	MMP0128	135762	134963	800	1	0	0
+	MMP0129	MMP0130	135616	137203	1588	2	0	0
+	MMP0131	MMP0132	137261	139417	2157	2	1	0
-	MMP0133	MMP0133	141095	139419	1677	1	0	0
+	MMP0134	MMP0134	140949	141453	505	1	0	0
+	MMP0135	MMP0139	141590	148259	6670	5	0	2
-	MMP0147	MMP0140	157945	148268	9678	8	3	2
+	MMP0148	MMP0148	157991	159974	1984	1	0	0
-	MMP0149	MMP0149	161208	159965	1244	1	0	0
+	MMP0150	MMP0151	161062	161829	768	2	1	0
+	MMP0152	MMP0152	161895	163489	1595	1	0	0
-	MMP0154	MMP0153	166677	163911	2767	2	1	0
+	MMP0155	MMP0155	166778	167318	541	1	0	0
+	MMP0156	MMP0159	167373	169152	1780	4	0	0
-	MMP0161	MMP0160	171371	169144	2228	2	1	0
+	MMP0162	MMP0163	171225	173135	1911	2	1	0
-	MMP0168	MMP0164	177279	173076	4204	5	2	0
+	MMP0169	MMP0171	177341	180128	2788	3	2	0
-	MMP0172	MMP0172	180438	180131	308	1	0	0
+	MMP0173	MMP0173	180393	181790	1398	1	0	0
-	MMP0174	MMP0174	183072	181549	1524	1	0	0
+	MMP0175	MMP0175	183196	183679	484	1	0	0
-	MMP0177	MMP0176	186687	183658	3030	2	1	0
-	MMP0179	MMP0178	190489	186676	3814	2	0	0
-	MMP0180	MMP0180	191136	190614	523	1	0	0
-	MMP0181	MMP0181	191832	191187	646	1	0	0
-	MMP0182	MMP0182	192260	191969	292	1	0	0
-	MMP0183	MMP0183	193174	192369	806	1	0	0
-	MMP0184	MMP0184	193710	193271	440	1	0	0
+	MMP0185	MMP0186	193701	195238	1538	2	0	0
-	MMP0187	MMP0187	196707	195193	1515	1	0	0
+	MMP0188	MMP0188	196561	197700	1140	1	0	0
+	MMP0189	MMP0189	197995	198553	559	1	0	0
-	MMP0190	MMP0190	199639	198616	1024	1	0	0
-	MMP0191	MMP0191	200617	199808	810	1	0	0
+	MMP0192	MMP0192	200787	201933	1147	1	0	0
-	MMP0193	MMP0193	202241	201999	243	1	0	0
+	MMP0194	MMP0194	202495	203390	896	1	0	0
+	MMP0195	MMP0201	203373	209379	6007	7	2	0
+	MMP0202	MMP0204	210074	212038	1965	3	1	0
+	MMP0205	MMP0205	212482	213403	922	1	0	0
+	MMP0206	MMP0207	213236	215158	1923	2	0	0
+	MMP0208	MMP0208	215245	216543	1299	1	0	0
-	MMP0209	MMP0209	217227	216519	709	1	0	0
+	MMP0210	MMP0210	217081	218172	1092	1	0	0
+	MMP0211	MMP0211	218227	218914	688	1	0	0
-	MMP0214	MMP0212	222134	218848	3287	3	0	0
+	MMP0215	MMP0215	222189	222651	463	1	0	0
-	MMP0217	MMP0216	225079	222645	2435	2	0	0
+	MMP0218	MMP0218	224933	225925	993	1	0	0
+	MMP0219	MMP0219	226107	227262	1156	1	0	0
+	MMP0220	MMP0220	227310	228870	1561	1	0	0
+	MMP0221	MMP0221	228975	230579	1605	1	0	0
+	MMP0222	MMP0224	230561	232431	1871	3	1	0
-	MMP0226	MMP0225	234202	232456	1747	2	0	0
-	MMP0227	MMP0227	236741	234254	2488	1	0	0
+	MMP0228	MMP0228	236745	237999	1255	1	0	0
-	MMP0230	MMP0229	239486	237961	1526	2	0	1
+	MMP0231	MMP0231	239525	239915	391	1	0	0
+	MMP0232	MMP0233	239772	241456	1685	2	0	0
+	MMP0234	MMP0237	241439	244511	3073	4	0	2
+	MMP0238	MMP0238	244342	244930	589	1	0	0
+	MMP0239	MMP0241	244838	248202	3365	3	0	0
-	MMP0251	MMP0242	253108	248102	5007	10	2	2
+	MMP0252	MMP0252	253358	253592	235	1	0	0
-	MMP0253	MMP0253	255755	253586	2170	1	0	0
+	MMP0254	MMP0255	255764	258280	2517	2	1	0
-	MMP0257	MMP0256	259507	258241	1267	2	0	0
-	MMP0260	MMP0258	261718	259589	2130	3	1	0
-	MMP0262	MMP0261	262801	261811	991	2	0	0
+	MMP0263	MMP0265	263808	266379	2572	3	0	2
-	MMP0268	MMP0266	268634	266375	2260	3	1	0
+	MMP0269	MMP0269	268823	270058	1236	1	0	0
-	MMP0273	MMP0270	273094	270025	3070	4	0	0
+	MMP0274	MMP0274	273221	274295	1075	1	0	0
+	MMP0275	MMP0275	274443	277178	2736	1	0	0
-	MMP0276	MMP0276	278272	277177	1096	1	0	0
-	MMP0277	MMP0277	279526	278294	1233	1	0	0
+	MMP0278	MMP0281	279564	283495	3932	4	0	1
-	MMP0282	MMP0282	283995	283366	630	1	0	0
+	MMP0283	MMP0283	284033	284520	488	1	0	0
+	MMP0284	MMP0284	284568	286563	1996	1	0	0
+	MMP0285	MMP0288	286512	289852	3341	4	0	2
-	MMP0289	MMP0289	290981	289850	1132	1	0	0
+	MMP0290	MMP0291	291168	293083	1916	2	0	1
-	MMP0293	MMP0292	294158	292917	1242	2	1	0
+	MMP0294	MMP0294	294251	295153	903	1	0	0
+	MMP0295	MMP0295	295215	296273	1059	1	0	0
-	MMP0297	MMP0296	297813	296196	1618	2	0	1
+	MMP0298	MMP0298	297886	298616	731	1	0	0
+	MMP0299	MMP0299	299489	299793	305	1	0	0
+	MMP0300	MMP0301	300008	300929	922	2	0	0
+	MMP0302	MMP0302	300965	301474	510	1	0	0
-	MMP0306	MMP0303	305073	301432	3642	4	2	0
+	MMP0307	MMP0307	305105	305815	711	1	0	0
+	MMP0308	MMP0309	305889	306567	679	2	0	0
+	MMP0310	MMP0313	306642	308642	2001	4	1	0
-	MMP0316	MMP0314	312652	308925	3728	3	1	0
+	MMP0317	MMP0317	312848	314151	1304	1	0	0
-	MMP0318	MMP0318	315880	314165	1716	1	0	0
-	MMP0320	MMP0319	317565	315906	1660	2	0	0
+	MMP0321	MMP0322	317587	319655	2069	2	0	0
-	MMP0325	MMP0323	322262	319643	2620	3	0	1
+	MMP0326	MMP0326	322358	324442	2085	1	0	0
+	MMP0327	MMP0327	324480	326055	1576	1	0	0
+	MMP0328	MMP0330	326098	328103	2006	3	1	0
-	MMP0331	MMP0331	328329	327787	543	1	0	0
+	MMP0332	MMP0332	328432	330339	1908	1	0	0
+	MMP0333	MMP0333	330563	331418	856	1	0	0
+	MMP0334	MMP0335	331528	332816	1289	2	1	0
-	MMP0338	MMP0336	334765	332791	1975	3	1	0
+	MMP0339	MMP0339	334850	335564	715	1	0	0
+	MMP0340	MMP0341	335805	339321	3517	2	0	0
+	MMP0342	MMP0342	339408	339866	459	1	0	0
-	MMP0343	MMP0343	340559	339804	756	1	0	0
-	MMP0344	MMP0344	341496	340560	937	1	0	0
-	MMP0346	MMP0345	343662	341574	2089	2	0	1
-	MMP0348	MMP0347	344833	343771	1063	2	0	1
-	MMP0349	MMP0349	345729	344899	831	1	0	0
+	MMP0350	MMP0354	345782	351228	5447	5	0	1
-	MMP0359	MMP0355	356619	350850	5770	5	1	1
+	MMP0360	MMP0360	356719	357881	1163	1	0	0
-	MMP0365	MMP0361	363403	357702	5702	5	1	1
+	MMP0366	MMP0367	363257	364338	1082	2	0	0
+	MMP0368	MMP0368	364307	364705	399	1	0	0
+	MMP0369	MMP0369	364919	366972	2054	1	0	0
+	MMP0370	MMP0370	366973	368425	1453	1	0	0
+	MMP0371	MMP0371	368498	369152	655	1	0	0
-	MMP0372	MMP0372	370095	369180	916	1	0	0
+	MMP0373	MMP0373	370230	370632	403	1	0	0
-	MMP0374	MMP0374	371114	370557	558	1	0	0
+	MMP0375	MMP0375	371145	372673	1529	1	0	0
-	MMP0377	MMP0376	374914	373010	1905	2	0	0
-	MMP0380	MMP0378	378919	374873	4047	3	1	0
+	MMP0381	MMP0382	378953	381394	2442	2	0	1
+	MMP0383	MMP0383	381734	383571	1838	1	0	0
-	MMP0385	MMP0384	385101	384043	1059	2	0	0
-	MMP0386	MMP0386	385506	385150	357	1	0	0
+	MMP0387	MMP0387	385640	386329	690	1	0	0
-	MMP0390	MMP0388	388438	386312	2127	3	1	0
-	MMP0391	MMP0391	389675	388443	1233	1	0	0
-	MMP0392	MMP0392	391156	389674	1483	1	0	0
-	MMP0393	MMP0393	391817	391227	591	1	0	0
-	MMP0395	MMP0394	392890	391813	1078	2	0	0
+	MMP0396	MMP0396	393041	394439	1399	1	0	0
+	MMP0397	MMP0399	394553	399169	4617	3	1	1
+	MMP0400	MMP0401	398982	400702	1721	2	0	0
+	MMP0402	MMP0402	400549	402118	1570	1	0	0
+	MMP0403	MMP0406	402222	406248	4027	4	1	1
-	MMP0407	MMP0407	406595	405959	637	1	0	0
+	MMP0408	MMP0408	406608	407657	1050	1	0	0
-	MMP0409	MMP0409	408819	407612	1208	1	0	0
+	MMP0410	MMP0410	408858	409796	939	1	0	0
-	MMP0411	MMP0411	410407	409784	624	1	0	0
+	MMP0412	MMP0412	410258	411682	1425	1	0	0
+	MMP0413	MMP0413	411810	414056	2247	1	0	0
-	MMP0414	MMP0414	416015	414058	1958	1	0	0
+	MMP0415	MMP0415	416037	417972	1936	1	0	0
+	MMP0416	MMP0416	417842	418462	621	1	0	0
+	MMP0417	MMP0418	418610	420358	1749	2	0	0
+	MMP0419	MMP0419	420440	422135	1696	1	0	0
+	MMP0420	MMP0421	422245	424216	1972	2	1	0
+	MMP0422	MMP0422	424092	424715	624	1	0	0
+	MMP0423	MMP0423	424742	426256	1515	1	0	0
-	MMP0424	MMP0424	426544	426267	278	1	0	0
+	MMP0425	MMP0426	426910	428179	1270	2	0	0
-	MMP0427	MMP0427	429205	428180	1026	1	0	0
-	MMP0428	MMP0428	430506	429247	1260	1	0	0
+	MMP0429	MMP0430	430559	431685	1127	2	0	0
-	MMP0431	MMP0431	433053	431708	1346	1	0	0
+	MMP0432	MMP0433	433108	434523	1416	2	0	0
-	MMP0434	MMP0434	434800	434482	319	1	0	0
+	MMP0435	MMP0437	434939	437676	2738	3	1	0
-	MMP0438	MMP0438	438539	437673	867	1	0	0
+	MMP0439	MMP0439	438543	439500	958	1	0	0
+	MMP0440	MMP0444	439558	441512	1955	5	1	2
-	MMP0445	MMP0445	441878	441547	332	1	0	0
-	MMP0446	MMP0446	442446	441990	457	1	0	0
-	MMP0448	MMP0447	443266	442499	768	2	1	0
-	MMP0451	MMP0449	445456	443364	2093	3	0	0
-	MMP0453	MMP0452	446960	445582	1379	2	1	0
-	MMP0454	MMP0454	447661	447066	596	1	0	0
-	MMP0456	MMP0455	449140	447659	1482	2	0	0
+	MMP0457	MMP0457	450145	451881	1737	1	0	0
+	MMP0458	MMP0458	452291	454118	1828	1	0	0
+	MMP0459	MMP0459	454422	454987	566	1	0	0
+	MMP0460	MMP0460	456681	458044	1364	1	0	0
-	MMP0462	MMP0461	459193	458318	876	2	0	0
-	MMP0463	MMP0463	462404	459308	3097	1	0	0
-	MMP0464	MMP0464	463267	462501	767	1	0	0
-	MMP0465	MMP0465	464003	463612	392	1	0	0
+	MMP0466	MMP0472	464110	469072	4963	7	0	0
+	MMP0473	MMP0474	469140	471008	1869	2	0	0
-	MMP0475	MMP0475	473008	471143	1866	1	0	0
-	MMP0477	MMP0476	474296	473692	605	2	0	0
-	MMP0478	MMP0478	474814	474413	402	1	0	0
-	MMP0479	MMP0479	475837	475377	461	1	0	0
+	MMP0480	MMP0480	475942	476399	458	1	0	0
-	MMP0481	MMP0481	478229	476251	1979	1	0	0
-	MMP0483	MMP0482	479261	478546	716	2	1	0
-	MMP0484	MMP0484	481268	479516	1753	1	0	0
+	MMP0485	MMP0485	481495	482484	990	1	0	0
+	MMP0486	MMP0486	482786	483295	510	1	0	0
+	MMP0487	MMP0487	483478	485746	2269	1	0	0
-	MMP0488	MMP0488	486232	485802	431	1	0	0
-	MMP0489	MMP0489	486925	486352	574	1	0	0
-	MMP0492	MMP0490	489091	487165	1927	3	1	0
-	MMP0493	MMP0493	493749	489215	4535	1	0	0
-	MMP0495	MMP0494	499415	496024	3392	2	0	0
+	MMP0496	MMP0496	499602	501265	1664	1	0	0
-	MMP0497	MMP0497	501880	501162	719	1	0	0
+	MMP0498	MMP0498	502017	502734	718	1	0	0
-	MMP0499	MMP0499	503586	502790	797	1	0	0
+	MMP0500	MMP0500	503756	504477	722	1	0	0
-	MMP0501	MMP0501	506083	504522	1562	1	0	0
+	MMP0502	MMP0502	506417	507594	1178	1	0	0
+	MMP0503	MMP0503	507721	508290	570	1	0	0
-	MMP0507	MMP0504	511755	508346	3410	4	1	0
+	MMP0508	MMP0511	512202	517291	5090	4	0	0
+	MMP0512	MMP0512	516730	518697	1968	1	0	0
-	MMP0513	MMP0513	519985	518774	1212	1	0	0
+	MMP0514	MMP0515	520077	521586	1510	2	0	1
+	MMP0516	MMP0516	521648	522603	956	1	0	0
-	MMP0518	MMP0517	523512	522589	924	2	0	0
-	MMP0520	MMP0519	526492	523552	2941	2	0	1
-	MMP0525	MMP0521	531169	526565	4605	5	1	1
+	MMP0526	MMP0527	531615	532985	1371	2	1	0
-	MMP0528	MMP0528	533248	532907	342	1	0	0
-	MMP0529	MMP0529	535355	533436	1920	1	0	0
+	MMP0530	MMP0531	535522	536708	1187	2	0	0
+	MMP0532	MMP0532	536721	538311	1591	1	0	0
+	MMP0533	MMP0533	538371	538998	628	1	0	0
-	MMP0535	MMP0534	540915	539165	1751	2	0	0
-	MMP0537	MMP0536	542767	541038	1730	2	0	0
+	MMP0538	MMP0538	542621	543327	707	1	0	0
+	MMP0539	MMP0539	543866	544944	1079	1	0	0
+	MMP0540	MMP0541	544982	546469	1488	2	0	0
+	MMP0542	MMP0545	546521	550621	4101	4	0	1
+	MMP0546	MMP0546	550710	551449	740	1	0	0
+	MMP0547	MMP0549	551468	554010	2543	3	1	0
+	MMP0550	MMP0552	554129	556619	2491	3	1	1
-	MMP0553	MMP0553	557602	556585	1018	1	0	0
+	MMP0554	MMP0555	557642	559054	1413	2	0	0
-	MMP0558	MMP0556	560632	559014	1619	3	0	0
+	MMP0559	MMP0560	560671	562034	1364	2	0	1
-	MMP0561	MMP0561	562514	562025	490	1	0	0
-	MMP0562	MMP0562	563137	562807	331	1	0	0
-	MMP0563	MMP0563	563752	563218	535	1	0	0
-	MMP0568	MMP0564	568431	563804	4628	5	2	1
-	MMP0571	MMP0569	571630	568527	3104	3	1	0
-	MMP0572	MMP0572	572452	571686	767	1	0	0
+	MMP0573	MMP0573	572490	573182	693	1	0	0
-	MMP0578	MMP0574	575428	573498	1931	5	1	2
-	MMP0580	MMP0579	577158	575501	1658	2	0	0
+	MMP0581	MMP0581	577012	577831	820	1	0	0
+	MMP0582	MMP0583	577890	578976	1087	2	0	0
-	MMP0584	MMP0584	581780	578988	2793	1	0	0
+	MMP0585	MMP0585	582092	582602	511	1	0	0
-	MMP0587	MMP0586	584516	582554	1963	2	0	0
+	MMP0588	MMP0588	584534	585331	798	1	0	0
+	MMP0589	MMP0589	585578	587453	1876	1	0	0
-	MMP0590	MMP0590	588106	587316	791	1	0	0
-	MMP0595	MMP0591	591726	588047	3680	5	1	1
+	MMP0596	MMP0597	591811	594061	2251	2	0	1
+	MMP0598	MMP0598	594131	595504	1374	1	0	0
-	MMP0600	MMP0599	596956	595456	1501	2	0	1
-	MMP0602	MMP0601	598858	596994	1865	2	1	0
+	MMP0603	MMP0604	598712	599990	1279	2	0	0
+	MMP0605	MMP0605	600016	600623	608	1	0	0
-	MMP0609	MMP0606	604875	600617	4259	4	2	1
+	MMP0610	MMP0610	604892	607101	2210	1	0	0
+	MMP0611	MMP0611	606953	607540	588	1	0	0
-	MMP0612	MMP0612	608219	607518	702	1	0	0
+	MMP0613	MMP0613	608258	609102	845	1	0	0
+	MMP0614	MMP0614	609149	609929	781	1	0	0
-	MMP0615	MMP0615	611285	609807	1479	1	0	0
+	MMP0616	MMP0617	611311	613376	2066	2	1	0
+	MMP0618	MMP0620	613436	615899	2464	3	0	1
-	MMP0621	MMP0621	616808	615836	973	1	0	0
+	MMP0622	MMP0624	616662	618826	2165	3	2	0
-	MMP0627	MMP0625	620185	618875	1311	3	1	1
+	MMP0628	MMP0628	620340	620651	312	1	0	0
+	MMP0629	MMP0629	620670	621166	497	1	0	0
-	MMP0630	MMP0630	623380	621298	2083	1	0	0
+	MMP0631	MMP0631	623653	624311	659	1	0	0
+	MMP0632	MMP0632	624377	625637	1261	1	0	0
+	MMP0633	MMP0633	625721	626341	621	1	0	0
+	MMP0634	MMP0637	626406	630442	4037	4	1	1
+	MMP0638	MMP0638	630514	632816	2303	1	0	0
-	MMP0641	MMP0639	633781	632843	939	3	0	0
-	MMP0642	MMP0642	634867	633814	1054	1	0	0
+	MMP0643	MMP0643	634894	636033	1140	1	0	0
-	MMP0645	MMP0644	637845	635955	1891	2	0	0
+	MMP0646	MMP0646	637952	638295	344	1	0	0
-	MMP0649	MMP0647	641275	638055	3221	3	2	0
+	MMP0650	MMP0651	641327	643703	2377	2	0	0
+	MMP0652	MMP0652	644098	644622	525	1	0	0
-	MMP0653	MMP0653	645672	644644	1029	1	0	0
+	MMP0654	MMP0655	645710	647032	1323	2	0	1
+	MMP0656	MMP0656	647012	647638	627	1	0	0
-	MMP0657	MMP0657	647980	647646	335	1	0	0
-	MMP0660	MMP0658	650898	648022	2877	3	1	1
+	MMP0661	MMP0665	651174	655140	3967	5	2	1
-	MMP0666	MMP0666	656871	655116	1756	1	0	0
+	MMP0667	MMP0671	657007	660356	3350	5	1	1
+	MMP0672	MMP0672	660372	661348	977	1	0	0
-	MMP0673	MMP0673	662632	661342	1291	1	0	0
-	MMP0675	MMP0674	663460	662783	678	2	0	0
-	MMP0677	MMP0676	665551	663530	2022	2	1	0
+	MMP0678	MMP0678	665600	666622	1023	1	0	0
-	MMP0679	MMP0679	668325	666694	1632	1	0	0
-	MMP0681	MMP0680	670414	668365	2050	2	1	0
-	MMP0682	MMP0682	671118	670517	602	1	0	0
-	MMP0683	MMP0683	672391	671119	1273	1	0	0
+	MMP0684	MMP0684	672486	673036	551	1	0	0
+	MMP0685	MMP0685	673076	673912	837	1	0	0
+	MMP0686	MMP0686	674126	675002	877	1	0	0
+	MMP0687	MMP0687	675016	675768	753	1	0	0
-	MMP0688	MMP0688	677418	675756	1663	1	0	0
+	MMP0689	MMP0689	677442	678806	1365	1	0	0
-	MMP0691	MMP0690	680096	678832	1265	2	0	0
-	MMP0692	MMP0692	681159	680121	1039	1	0	0
-	MMP0693	MMP0693	682083	681160	924	1	1	0
-	MMP0695	MMP0694	684862	682126	2737	2	0	1
-	MMP0696	MMP0696	686432	684907	1526	1	0	0
+	MMP0697	MMP0697	686472	689454	2983	1	0	0
+	MMP0698	MMP0698	689356	689861	506	1	0	0
-	MMP0700	MMP0699	691847	689869	1979	2	0	0
+	MMP0701	MMP0702	691956	693453	1498	2	0	1
-	MMP0704	MMP0703	695307	693345	1963	2	0	1
-	MMP0707	MMP0705	699162	695370	3793	3	1	1
+	MMP0708	MMP0708	699158	700044	887	1	0	0
+	MMP0709	MMP0709	700334	701013	680	1	0	0
+	MMP0710	MMP0712	701079	705852	4774	3	2	0
+	MMP0713	MMP0716	706148	710357	4210	4	2	0
-	MMP0717	MMP0717	710873	710315	559	1	0	0
+	MMP0718	MMP0719	711213	712043	831	2	0	1
+	MMP0720	MMP0723	712148	715766	3619	4	0	1
+	MMP0724	MMP0724	715804	716317	514	1	0	0
-	MMP0725	MMP0725	716959	716325	635	1	0	0
+	MMP0726	MMP0726	717189	717468	280	1	0	0
-	MMP0733	MMP0727	727419	717489	9931	7	3	1
+	MMP0734	MMP0734	727458	727868	411	1	0	0
+	MMP0735	MMP0735	727871	728966	1096	1	0	0
+	MMP0736	MMP0737	729060	730259	1200	2	0	0
-	MMP0738	MMP0738	731243	730219	1025	1	0	0
-	MMP0739	MMP0739	732901	732054	848	1	0	0
-	MMP0740	MMP0740	733874	733128	747	1	0	0
-	MMP0741	MMP0741	734963	734495	469	1	0	0
+	MMP0742	MMP0742	736013	737234	1222	1	0	0
-	MMP0751	MMP0743	742599	737294	5306	9	1	0
+	MMP0752	MMP0752	742722	743045	324	1	0	0
+	MMP0753	MMP0753	743452	744809	1358	1	0	0
-	MMP0754	MMP0754	746228	744856	1373	1	0	0
+	MMP0755	MMP0756	746398	749651	3254	2	0	0
-	MMP0759	MMP0757	752079	749567	2513	3	1	0
-	MMP0760	MMP0760	752521	752225	297	1	0	0
+	MMP0761	MMP0761	752615	753043	429	1	0	0
+	MMP0762	MMP0763	753104	754082	979	2	0	0
-	MMP0765	MMP0764	755531	754114	1418	2	0	1
-	MMP0769	MMP0766	761623	756454	5170	4	1	0
+	MMP0770	MMP0770	761671	762473	803	1	0	0
-	MMP0777	MMP0771	767825	762446	5380	7	0	1
-	MMP0782	MMP0778	773141	767826	5316	5	0	0
+	MMP0783	MMP0784	773770	775686	1917	2	0	0
+	MMP0785	MMP0785	775768	776618	851	1	0	0
+	MMP0786	MMP0786	777490	777738	249	1	0	0
-	MMP0787	MMP0787	778625	778044	582	1	0	0
+	MMP0788	MMP0788	778719	781014	2296	1	0	0
-	MMP0789	MMP0789	782893	781596	1298	1	0	0
+	MMP0790	MMP0790	783173	783842	670	1	0	0
+	MMP0791	MMP0791	783996	784600	605	1	0	0
+	MMP0792	MMP0794	784559	787339	2781	3	1	1
+	MMP0795	MMP0797	787341	790590	3250	3	0	1
-	MMP0798	MMP0798	791363	790639	725	1	0	0
+	MMP0799	MMP0799	791593	792227	635	1	0	0
+	MMP0800	MMP0801	792345	794335	1991	2	1	0
+	MMP0802	MMP0804	794879	797842	2964	3	0	0
+	MMP0805	MMP0807	798039	800229	2191	3	0	0
+	MMP0808	MMP0809	800322	802422	2101	2	0	0
-	MMP0811	MMP0810	803632	802414	1219	2	0	1
-	MMP0812	MMP0812	805917	803671	2247	1	0	0
+	MMP0813	MMP0813	806115	807299	1185	1	0	0
-	MMP0815	MMP0814	811042	807392	3651	2	1	0
-	MMP0816	MMP0816	811513	811193	321	1	0	0
-	MMP0820	MMP0817	815038	811639	3400	4	0	0
+	MMP0821	MMP0825	815203	821388	6186	5	0	0
-	MMP0826	MMP0826	821996	821455	542	1	0	0
+	MMP0827	MMP0827	822126	822551	426	1	0	0
-	MMP0828	MMP0828	822874	822505	370	1	0	0
+	MMP0829	MMP0833	823075	828784	5710	5	0	0
-	MMP0835	MMP0834	831082	828790	2293	2	0	1
+	MMP0836	MMP0836	831230	832368	1139	1	0	0
-	MMP0837	MMP0837	833009	832383	627	1	0	0
+	MMP0838	MMP0838	833278	834007	730	1	0	0
-	MMP0840	MMP0839	835176	833825	1352	2	0	0
+	MMP0841	MMP0841	835670	836690	1021	1	0	0
+	MMP0842	MMP0843	836695	837473	779	2	1	0
+	MMP0844	MMP0844	837425	838283	859	1	0	0
-	MMP0845	MMP0845	838662	838282	381	1	0	0
+	MMP0846	MMP0846	838876	839198	323	1	0	0
-	MMP0848	MMP0847	840475	839216	1260	2	0	1
+	MMP0849	MMP0850	840605	842730	2126	2	0	0
-	MMP0852	MMP0851	843773	842577	1197	2	0	0
+	MMP0853	MMP0860	844010	851685	7676	8	0	2
+	MMP0861	MMP0862	852105	854396	2292	2	0	0
+	MMP0863	MMP0864	854492	856164	1673	2	0	0
-	MMP0865	MMP0865	857683	856184	1500	1	0	0
-	MMP0866	MMP0866	858838	857768	1071	1	0	0
-	MMP0868	MMP0867	860855	858697	2159	2	0	0
+	MMP0869	MMP0870	861114	862608	1495	2	1	0
+	MMP0871	MMP0872	862573	864871	2299	2	1	0
+	MMP0873	MMP0873	864920	866647	1728	1	0	0
-	MMP0874	MMP0874	867543	866621	923	1	0	0
+	MMP0875	MMP0875	867864	869581	1718	1	0	0
-	MMP0877	MMP0876	871452	869511	1942	2	0	1
+	MMP0878	MMP0878	871485	872077	593	1	0	0
-	MMP0880	MMP0879	874867	872168	2700	2	1	0
-	MMP0881	MMP0881	875415	874919	497	1	0	0
+	MMP0882	MMP0882	875380	876343	964	1	0	0
-	MMP0885	MMP0883	879163	876268	2896	3	1	1
-	MMP0886	MMP0886	880122	879262	861	1	0	0
-	MMP0887	MMP0887	880539	880165	375	1	0	0
-	MMP0889	MMP0888	881639	880606	1034	2	0	0
+	MMP0890	MMP0890	881695	884164	2470	1	0	0
+	MMP0891	MMP0891	884200	884855	656	1	0	0
-	MMP0892	MMP0892	885422	884847	576	1	0	0
+	MMP0893	MMP0894	885450	888137	2688	2	0	0
+	MMP0895	MMP0895	888196	888954	759	1	0	0
+	MMP0896	MMP0896	888530	890125	1596	1	0	0
+	MMP0897	MMP0897	890158	891504	1347	1	0	0
-	MMP0898	MMP0898	894654	891507	3148	1	0	0
+	MMP0899	MMP0900	894918	896249	1332	2	0	0
-	MMP0901	MMP0901	897431	896196	1236	1	0	0
-	MMP0903	MMP0902	898049	897337	713	2	0	0
-	MMP0907	MMP0904	901516	898246	3271	4	1	0
+	MMP0908	MMP0909	901389	902452	1064	2	0	1
-	MMP0911	MMP0910	903516	902396	1121	2	0	1
-	MMP0914	MMP0912	904922	903510	1413	3	0	0
+	MMP0915	MMP0916	904956	905854	899	2	1	0
+	MMP0917	MMP0917	905859	906792	934	1	0	0
-	MMP0918	MMP0918	908359	906776	1584	1	0	0
-	MMP0920	MMP0919	910505	908338	2168	2	0	1
+	MMP0921	MMP0929	910597	919458	8862	9	3	1
-	MMP0930	MMP0930	920372	919439	934	1	0	0
-	MMP0933	MMP0931	922058	920275	1784	3	0	0
-	MMP0934	MMP0934	923211	922046	1166	1	0	0
+	MMP0935	MMP0937	923405	925587	2183	3	0	0
-	MMP0940	MMP0938	927384	925507	1878	3	0	1
-	MMP0944	MMP0941	931372	927431	3942	4	1	2
+	MMP0945	MMP0945	931367	933241	1875	1	0	0
-	MMP0946	MMP0946	934791	933263	1529	1	0	0
-	MMP0947	MMP0947	935840	934851	990	1	0	0
+	MMP0948	MMP0949	936001	937897	1897	2	0	0
+	MMP0950	MMP0951	937685	940148	2464	2	0	0
-	MMP0953	MMP0952	941531	940211	1321	2	0	0
-	MMP0954	MMP0954	942353	941792	562	1	0	0
+	MMP0955	MMP0955	942801	943739	939	1	0	0
+	MMP0956	MMP0956	943743	946332	2590	1	0	0
-	MMP0959	MMP0957	948195	946238	1958	3	0	2
-	MMP0960	MMP0960	949362	948263	1100	1	0	0
+	MMP0961	MMP0963	949520	952100	2581	3	0	1
+	MMP0964	MMP0964	952183	952482	300	1	0	0
-	MMP0966	MMP0965	953939	952488	1452	2	1	0
+	MMP0967	MMP0971	954080	959482	5403	5	1	1
-	MMP0972	MMP0972	959928	959483	446	1	0	0
-	MMP0974	MMP0973	961508	959986	1523	2	0	0
-	MMP0975	MMP0975	962438	961509	930	1	0	0
+	MMP0976	MMP0977	962592	964051	1460	2	0	0
-	MMP0985	MMP0978	972397	964026	8372	8	0	3
-	MMP0988	MMP0986	975145	972494	2652	3	1	0
-	MMP0989	MMP0989	977360	975233	2128	1	0	0
+	MMP0990	MMP0991	977557	980321	2765	2	1	0
+	MMP0992	MMP0992	980513	981162	650	1	0	0
-	MMP0995	MMP0993	982292	981206	1087	3	2	0
-	MMP0997	MMP0996	983261	982388	874	2	0	1
+	MMP0998	MMP0998	983514	984217	704	1	0	0
-	MMP1000	MMP0999	985137	984238	900	2	0	0
+	MMP1001	MMP1001	985259	986584	1326	1	0	0
-	MMP1008	MMP1002	992864	986487	6378	7	1	0
-	MMP1010	MMP1009	995236	992870	2367	2	1	0
-	MMP1011	MMP1011	997033	995294	1740	1	0	0
-	MMP1012	MMP1012	997898	997109	790	1	0	0
+	MMP1013	MMP1014	998036	1002514	4479	2	0	1
+	MMP1015	MMP1015	1002586	1003004	419	1	0	0
+	MMP1016	MMP1016	1003088	1004378	1291	1	0	0
-	MMP1017	MMP1017	1005872	1004298	1575	1	0	0
+	MMP1018	MMP1019	1005847	1008318	2472	2	0	1
-	MMP1020	MMP1020	1009340	1008301	1040	1	0	0
-	MMP1023	MMP1021	1012867	1009388	3480	3	0	0
-	MMP1025	MMP1024	1015639	1012906	2734	2	0	0
-	MMP1026	MMP1026	1017502	1015705	1798	1	0	0
-	MMP1027	MMP1027	1018790	1018191	600	1	0	0
+	MMP1028	MMP1029	1019389	1022022	2634	2	1	0
-	MMP1030	MMP1030	1022730	1022041	690	1	0	0
-	MMP1031	MMP1031	1023397	1022731	667	1	0	0
-	MMP1032	MMP1032	1025452	1023445	2008	1	0	0
+	MMP1033	MMP1036	1025504	1030479	4976	4	2	1
+	MMP1037	MMP1037	1030474	1031018	545	1	0	0
+	MMP1038	MMP1047	1031279	1041025	9747	10	0	3
+	MMP1048	MMP1049	1041020	1041947	928	2	0	0
-	MMP1050	MMP1050	1042630	1041877	754	1	0	0
-	MMP1051	MMP1051	1043472	1042663	810	1	0	0
+	MMP1052	MMP1052	1043757	1044585	829	1	0	0
-	MMP1054	MMP1053	1046113	1044615	1499	2	0	0
+	MMP1055	MMP1056	1046224	1047880	1657	2	1	0
-	MMP1057	MMP1057	1048840	1047671	1170	1	0	0
+	MMP1058	MMP1058	1048878	1049869	992	1	0	0
+	MMP1059	MMP1061	1050062	1053610	3549	3	1	0
+	MMP1062	MMP1062	1053632	1055517	1886	1	0	0
+	MMP1063	MMP1063	1055507	1057284	1778	1	0	0
-	MMP1065	MMP1064	1058276	1057130	1147	2	1	0
+	MMP1066	MMP1066	1058293	1058878	586	1	0	0
-	MMP1067	MMP1067	1060362	1058785	1578	1	0	0
-	MMP1068	MMP1068	1061438	1060419	1020	1	0	0
-	MMP1070	MMP1069	1063043	1061407	1637	2	0	1
-	MMP1072	MMP1071	1064730	1063061	1670	2	0	0
+	MMP1073	MMP1074	1064722	1065456	735	2	0	0
-	MMP1077	MMP1075	1068546	1065382	3165	3	0	0
+	MMP1078	MMP1080	1068577	1071802	3226	3	2	0
+	MMP1081	MMP1082	1072325	1074209	1885	2	0	0
+	MMP1083	MMP1083	1074078	1075036	959	1	0	0
-	MMP1087	MMP1084	1079565	1074943	4623	4	1	1
+	MMP1088	MMP1088	1079419	1080850	1432	1	0	0
-	MMP1091	MMP1089	1084505	1081000	3506	3	0	2
-	MMP1094	MMP1092	1088218	1084450	3769	3	1	1
+	MMP1095	MMP1095	1088383	1089279	897	1	0	0
+	MMP1096	MMP1099	1089257	1092636	3380	4	1	0
-	MMP1100	MMP1100	1093058	1092579	480	1	0	0
-	MMP1101	MMP1101	1094497	1093237	1261	1	0	0
+	MMP1102	MMP1103	1094351	1096003	1653	2	1	0
+	MMP1104	MMP1104	1095843	1096334	492	1	0	0
+	MMP1105	MMP1106	1096353	1097811	1459	2	0	0
-	MMP1109	MMP1107	1100303	1097713	2591	3	0	1
-	MMP1115	MMP1110	1105882	1100156	5727	6	1	3
+	MMP1116	MMP1117	1106022	1107821	1800	2	0	1
-	MMP1118	MMP1118	1108017	1107639	379	1	0	0
+	MMP1119	MMP1120	1108097	1111108	3012	2	1	0
-	MMP1123	MMP1121	1114369	1110934	3436	3	1	1
+	MMP1124	MMP1124	1114541	1115700	1160	1	0	0
+	MMP1125	MMP1127	1115557	1119114	3558	3	1	1
-	MMP1130	MMP1128	1120877	1119068	1810	3	1	1
-	MMP1131	MMP1131	1122184	1120781	1404	1	0	0
+	MMP1132	MMP1133	1122237	1123942	1706	2	0	0
+	MMP1134	MMP1134	1123956	1125263	1308	1	0	0
+	MMP1135	MMP1136	1125381	1127283	1903	2	1	0
-	MMP1137	MMP1137	1127902	1127283	620	1	0	0
+	MMP1138	MMP1139	1127955	1129503	1549	2	0	0
+	MMP1140	MMP1142	1129607	1133540	3934	3	0	1
-	MMP1144	MMP1143	1134657	1133349	1309	2	0	0
+	MMP1145	MMP1145	1134742	1135566	825	1	0	0
-	MMP1146	MMP1146	1137058	1135588	1471	1	0	0
-	MMP1148	MMP1147	1137706	1137115	592	2	1	0
+	MMP1149	MMP1149	1137744	1139105	1362	1	0	0
-	MMP1151	MMP1150	1140867	1139143	1725	2	1	0
-	MMP1153	MMP1152	1142661	1140998	1664	2	0	1
+	MMP1154	MMP1163	1142778	1147989	5212	10	2	3
+	MMP1164	MMP1169	1148071	1153796	5726	6	2	1
+	MMP1170	MMP1171	1153869	1155227	1359	2	0	0
-	MMP1173	MMP1172	1156791	1155213	1579	2	0	0
+	MMP1174	MMP1174	1156932	1157632	701	1	0	0
+	MMP1175	MMP1175	1157728	1158880	1153	1	0	0
+	MMP1176	MMP1177	1158942	1160136	1195	2	0	0
+	MMP1178	MMP1178	1160213	1161386	1174	1	0	0
+	MMP1179	MMP1180	1161698	1164157	2460	2	0	0
+	MMP1181	MMP1181	1164248	1165473	1226	1	0	0
+	MMP1182	MMP1183	1165537	1167480	1944	2	0	0
-	MMP1184	MMP1184	1167964	1167389	576	1	0	0
+	MMP1185	MMP1187	1167990	1171238	3249	3	0	1
-	MMP1188	MMP1188	1171642	1171255	388	1	0	0
-	MMP1190	MMP1189	1172996	1171690	1307	2	0	1
+	MMP1191	MMP1191	1173138	1174185	1048	1	0	0
+	MMP1192	MMP1192	1174186	1175365	1180	1	0	0
+	MMP1193	MMP1194	1175834	1182612	6779	2	0	0
+	MMP1195	MMP1196	1182651	1183758	1108	2	1	0
+	MMP1197	MMP1198	1183830	1185492	1663	2	0	0
+	MMP1199	MMP1199	1185493	1186420	928	1	1	0
+	MMP1200	MMP1200	1186513	1187868	1356	1	0	0
-	MMP1203	MMP1201	1190293	1188060	2234	3	1	0
-	MMP1205	MMP1204	1192760	1190160	2601	2	0	1
+	MMP1206	MMP1206	1192614	1194110	1497	1	0	0
+	MMP1207	MMP1207	1194200	1194695	496	1	0	0
+	MMP1208	MMP1209	1194757	1197195	2439	2	0	1
+	MMP1210	MMP1213	1197303	1200755	3453	4	0	1
-	MMP1214	MMP1214	1201477	1200774	704	1	0	0
-	MMP1215	MMP1215	1203069	1201505	1565	1	0	0
-	MMP1218	MMP1216	1206273	1203126	3148	3	0	1
-	MMP1219	MMP1219	1208404	1206366	2039	1	0	0
-	MMP1220	MMP1220	1210102	1208479	1624	1	0	0
-	MMP1221	MMP1221	1210734	1210141	594	1	0	0
-	MMP1222	MMP1222	1210832	1211865	1034	1	0	0
-	MMP1223	MMP1223	1213448	1211914	1535	1	0	0
+	MMP1224	MMP1224	1213654	1214473	820	1	0	0
+	MMP1225	MMP1225	1214539	1215423	885	1	0	0
-	MMP1226	MMP1226	1216543	1215346	1198	1	0	0
+	MMP1227	MMP1231	1216397	1219962	3566	5	1	2
-	MMP1232	MMP1232	1220827	1219930	898	1	0	0
-	MMP1233	MMP1233	1221610	1220860	751	1	0	0
+	MMP1234	MMP1237	1221464	1223853	2390	4	1	1
+	MMP1238	MMP1241	1223843	1227288	3446	4	1	0
-	MMP1243	MMP1242	1228831	1227150	1682	2	1	0
+	MMP1244	MMP1249	1228953	1233789	4837	6	1	3
+	MMP1250	MMP1252	1233845	1235926	2082	3	1	0
+	MMP1253	MMP1255	1235968	1239758	3791	3	1	0
+	MMP1256	MMP1256	1239747	1240284	538	1	0	0
-	MMP1258	MMP1257	1241999	1240222	1778	2	0	0
-	MMP1259	MMP1259	1243469	1242053	1417	1	0	0
-	MMP1260	MMP1260	1244810	1243622	1189	1	0	0
-	MMP1266	MMP1261	1251638	1244874	6765	6	3	2
-	MMP1267	MMP1267	1252434	1251699	736	1	0	0
+	MMP1268	MMP1269	1252456	1253871	1416	2	0	0
-	MMP1275	MMP1270	1260525	1253841	6685	6	0	2
+	MMP1276	MMP1276	1260658	1261173	516	1	0	0
-	MMP1279	MMP1277	1263555	1261129	2427	3	1	0
-	MMP1280	MMP1280	1264264	1263588	677	1	0	0
+	MMP1281	MMP1281	1264118	1264719	602	1	0	0
-	MMP1283	MMP1282	1265498	1264637	862	2	0	0
+	MMP1284	MMP1284	1265534	1268118	2585	1	0	0
-	MMP1285	MMP1285	1268873	1268034	840	1	0	0
+	MMP1286	MMP1288	1269278	1272308	3031	3	0	2
-	MMP1289	MMP1289	1272945	1272333	613	1	0	0
-	MMP1291	MMP1290	1274976	1272836	2141	2	1	0
-	MMP1292	MMP1292	1276952	1274980	1973	1	0	0
-	MMP1293	MMP1293	1278203	1276924	1280	1	0	0
+	MMP1294	MMP1294	1278225	1279853	1629	1	0	0
+	MMP1295	MMP1296	1279861	1282598	2738	2	1	0
-	MMP1301	MMP1297	1288056	1282448	5609	5	0	3
-	MMP1302	MMP1302	1288541	1288231	311	1	0	0
-	MMP1304	MMP1303	1291129	1288685	2445	2	0	0
+	MMP1305	MMP1305	1291137	1292640	1504	1	0	0
-	MMP1308	MMP1306	1295355	1292642	2714	3	1	1
-	MMP1313	MMP1309	1298528	1295407	3122	5	2	1
-	MMP1314	MMP1314	1300854	1298494	2361	1	0	0
-	MMP1316	MMP1315	1302519	1301038	1482	2	1	0
-	MMP1317	MMP1317	1303354	1302557	798	1	0	0
-	MMP1318	MMP1318	1305161	1303441	1721	1	1	0
+	MMP1319	MMP1329	1305735	1310985	5251	11	1	6
-	MMP1330	MMP1330	1311267	1310927	341	1	0	0
-	MMP1331	MMP1331	1311816	1311307	510	1	0	0
-	MMP1332	MMP1332	1313022	1311817	1206	1	0	0
+	MMP1333	MMP1333	1313041	1314345	1305	1	0	0
+	MMP1334	MMP1334	1314411	1315813	1403	1	0	0
-	MMP1336	MMP1335	1318163	1315756	2408	2	0	0
+	MMP1337	MMP1337	1318203	1318761	559	1	0	0
+	MMP1338	MMP1338	1318822	1319076	255	1	0	0
-	MMP1339	MMP1339	1319871	1319058	814	1	0	0
+	MMP1340	MMP1342	1319934	1324472	4539	3	0	0
-	MMP1346	MMP1343	1327348	1324381	2968	4	1	1
-	MMP1347	MMP1347	1327676	1327423	254	1	0	0
-	MMP1351	MMP1348	1331589	1327814	3776	4	2	1
-	MMP1353	MMP1352	1333640	1331691	1950	2	1	0
+	MMP1354	MMP1355	1333631	1335560	1930	2	1	0
-	MMP1359	MMP1356	1338851	1335532	3320	4	1	1
+	MMP1360	MMP1364	1338972	1346681	7710	5	0	4
+	MMP1365	MMP1369	1346795	1351216	4422	5	0	1
+	MMP1370	MMP1371	1351060	1352855	1796	2	0	1
+	MMP1372	MMP1372	1353027	1354378	1352	1	1	0
-	MMP1373	MMP1373	1355526	1354418	1109	1	0	0
+	MMP1374	MMP1375	1355637	1357301	1665	2	1	0
+	MMP1376	MMP1377	1357304	1358708	1405	2	0	1
+	MMP1378	MMP1378	1358827	1359100	274	1	0	0
-	MMP1379	MMP1379	1359930	1359048	883	1	0	0
+	MMP1380	MMP1381	1359784	1362291	2508	2	0	0
+	MMP1382	MMP1385	1362437	1365954	3518	4	0	0
+	MMP1386	MMP1387	1366004	1368023	2020	2	1	0
-	MMP1390	MMP1388	1369728	1367960	1769	3	0	0
-	MMP1391	MMP1391	1370996	1369825	1172	1	0	0
-	MMP1392	MMP1392	1372468	1370973	1496	1	0	0
+	MMP1393	MMP1393	1372514	1372970	457	1	0	0
-	MMP1395	MMP1394	1375937	1372920	3018	2	1	0
-	MMP1396	MMP1396	1377466	1376029	1438	1	0	0
+	MMP1397	MMP1405	1377681	1385373	7693	9	2	1
+	MMP1406	MMP1407	1385401	1386127	727	2	0	1
+	MMP1408	MMP1421	1386237	1393120	6884	14	0	11
+	MMP1422	MMP1422	1393142	1394611	1470	1	0	0
-	MMP1423	MMP1423	1395693	1394610	1084	1	0	0
+	MMP1424	MMP1424	1395547	1398227	2681	1	0	0
+	MMP1425	MMP1428	1398228	1401108	2881	4	2	0
-	MMP1431	MMP1429	1403966	1401077	2890	3	1	0
-	MMP1434	MMP1432	1406222	1403932	2291	3	1	1
-	MMP1436	MMP1435	1407712	1406214	1499	2	0	1
+	MMP1437	MMP1438	1407566	1410360	2795	2	0	1
+	MMP1439	MMP1439	1410452	1411745	1294	1	0	0
-	MMP1440	MMP1440	1412654	1411701	954	1	0	0
+	MMP1441	MMP1441	1412750	1413451	702	1	0	0
+	MMP1442	MMP1442	1413533	1413974	442	1	0	0
+	MMP1443	MMP1445	1413915	1416664	2750	3	2	0
-	MMP1446	MMP1446	1417263	1416669	595	1	0	0
+	MMP1447	MMP1467	1417378	1428764	11387	21	2	0
-	MMP1469	MMP1468	1430330	1428750	1581	2	0	1
+	MMP1470	MMP1474	1430385	1436573	6189	5	2	1
-	MMP1475	MMP1475	1437453	1436534	920	1	0	0
-	MMP1476	MMP1476	1438272	1437510	763	1	0	0
+	MMP1477	MMP1478	1438308	1439708	1401	2	0	0
+	MMP1479	MMP1479	1439607	1440709	1103	1	0	0
+	MMP1480	MMP1480	1440737	1442057	1321	1	0	0
+	MMP1481	MMP1483	1442098	1443998	1901	3	0	1
+	MMP1484	MMP1485	1444016	1445442	1427	2	0	0
-	MMP1486	MMP1486	1446203	1445345	859	1	0	0
+	MMP1487	MMP1488	1446279	1449249	2971	2	1	0
-	MMP1489	MMP1489	1451035	1449283	1753	1	0	0
+	MMP1490	MMP1490	1451080	1451885	806	1	0	0
-	MMP1492	MMP1491	1453804	1451835	1970	2	0	0
+	MMP1493	MMP1494	1453826	1455939	2114	2	0	1
-	MMP1495	MMP1495	1456945	1455868	1078	1	0	0
+	MMP1496	MMP1498	1456983	1459814	2832	3	1	0
-	MMP1500	MMP1499	1461542	1459746	1797	2	0	1
+	MMP1501	MMP1501	1461664	1462522	859	1	0	0
-	MMP1507	MMP1502	1466448	1462514	3935	6	0	0
+	MMP1508	MMP1509	1466616	1467356	741	2	1	0
-	MMP1510	MMP1510	1468783	1467414	1370	1	0	0
-	MMP1511	MMP1511	1470361	1468879	1483	1	0	0
-	MMP1513	MMP1512	1472869	1470511	2359	2	1	0
+	MMP1514	MMP1514	1473111	1474458	1348	1	0	0
-	MMP1515	MMP1515	1476233	1474526	1708	1	0	0
-	MMP1517	MMP1516	1477703	1476293	1411	2	0	1
-	MMP1519	MMP1518	1479531	1477763	1769	2	2	0
+	MMP1520	MMP1520	1479641	1480379	739	1	0	0
-	MMP1522	MMP1521	1481973	1480378	1596	2	1	0
-	MMP1524	MMP1523	1483939	1481839	2101	2	1	0
+	MMP1525	MMP1526	1483993	1486021	2029	2	0	1
-	MMP1531	MMP1527	1490251	1485997	4255	5	2	1
-	MMP1532	MMP1532	1491696	1490236	1461	1	0	0
+	MMP1533	MMP1534	1491923	1492989	1067	2	0	0
-	MMP1535	MMP1535	1494300	1492980	1321	1	1	0
-	MMP1536	MMP1536	1494814	1494177	638	1	0	0
+	MMP1537	MMP1538	1494929	1495978	1050	2	0	0
+	MMP1539	MMP1540	1495979	1497424	1446	2	1	0
-	MMP1541	MMP1541	1497752	1497384	369	1	0	0
+	MMP1542	MMP1542	1498642	1498017	626	1	0	0
+	MMP1543	MMP1547	1498730	1502265	3536	5	0	0
-	MMP1548	MMP1548	1503095	1502325	771	1	0	0
+	MMP1549	MMP1550	1502949	1504497	1549	2	1	0
-	MMP1552	MMP1551	1506787	1504805	1983	2	1	0
-	MMP1553	MMP1553	1507588	1506932	657	1	0	0
-	MMP1554	MMP1554	1509577	1508110	1468	1	0	0
+	MMP1555	MMP1559	1509667	1514668	5002	5	0	0
+	MMP1560	MMP1567	1514811	1520446	5636	8	0	0
-	MMP1571	MMP1568	1523234	1520491	2744	4	2	0
+	MMP1572	MMP1572	1523088	1523422	335	1	0	0
-	MMP1575	MMP1573	1525949	1523387	2563	3	1	0
+	MMP1576	MMP1576	1526095	1526296	202	1	0	0
-	MMP1577	MMP1577	1527974	1526092	1883	1	0	0
+	MMP1578	MMP1579	1527965	1529171	1207	2	1	0
-	MMP1580	MMP1580	1530855	1529208	1648	1	0	0
+	MMP1581	MMP1581	1530709	1532800	2092	1	0	0
+	MMP1582	MMP1584	1532907	1534831	1925	3	1	1
+	MMP1585	MMP1586	1534822	1536059	1238	2	1	0
-	MMP1588	MMP1587	1538120	1536058	2063	2	0	1
+	MMP1589	MMP1590	1538175	1540235	2061	2	0	1
-	MMP1595	MMP1591	1545520	1540191	5330	5	1	2
-	MMP1596	MMP1596	1546303	1545547	757	1	0	0
+	MMP1597	MMP1597	1546025	1546645	621	1	0	0
+	MMP1598	MMP1599	1546701	1548000	1300	2	0	0
-	MMP1601	MMP1600	1549633	1547994	1640	2	0	1
-	MMP1602	MMP1602	1550029	1549695	335	1	0	0
+	MMP1603	MMP1603	1550093	1551392	1300	1	0	0
-	MMP1604	MMP1604	1552332	1551357	976	1	0	0
+	MMP1605	MMP1608	1552337	1556013	3677	4	2	0
+	MMP1609	MMP1610	1556224	1557994	1771	2	0	1
-	MMP1612	MMP1611	1559418	1557880	1539	2	1	0
+	MMP1613	MMP1613	1559476	1559773	298	1	0	0
-	MMP1616	MMP1614	1562867	1559794	3074	3	1	1
-	MMP1618	MMP1617	1564268	1563003	1266	2	0	0
+	MMP1619	MMP1620	1564326	1565915	1590	2	0	1
-	MMP1629	MMP1621	1572675	1565914	6762	9	0	2
+	MMP1630	MMP1630	1572714	1574563	1850	1	0	0
-	MMP1631	MMP1631	1575012	1574398	615	1	0	0
+	MMP1632	MMP1632	1575066	1575888	823	1	0	0
-	MMP1635	MMP1633	1577492	1575897	1596	3	0	1
+	MMP1636	MMP1636	1577346	1578934	1589	1	0	0
-	MMP1637	MMP1637	1579739	1578879	861	1	0	0
+	MMP1638	MMP1639	1579752	1582061	2310	2	0	1
+	MMP1640	MMP1640	1581958	1583249	1292	1	0	0
-	MMP1641	MMP1641	1584038	1583208	831	1	0	0
+	MMP1642	MMP1645	1584069	1586712	2644	4	1	2
-	MMP1646	MMP1646	1587279	1586648	632	1	0	0
+	MMP1647	MMP1648	1587379	1590043	2665	2	0	1
-	MMP1652	MMP1649	1593758	1589977	3782	4	1	2
+	MMP1653	MMP1655	1593996	1600243	6248	3	1	0
-	MMP1656	MMP1656	1600812	1600188	625	1	0	0
+	MMP1657	MMP1657	1601670	1602863	1194	1	0	0
-	MMP1658	MMP1658	1603354	1602869	486	1	0	0
-	MMP1659	MMP1659	1604388	1603432	957	1	0	0
+	MMP1660	MMP1661	1604439	1605132	694	2	0	0
-	MMP1663	MMP1662	1607017	1604963	2055	2	0	0
+	MMP1664	MMP1664	1606871	1607987	1117	1	0	0
-	MMP1665	MMP1665	1610008	1607978	2031	1	0	0
+	MMP1666	MMP1671	1609862	1613998	4137	6	1	1
+	MMP1672	MMP1676	1613744	1618850	5107	5	3	0
-	MMP1677	MMP1677	1619712	1618864	849	1	0	0
+	MMP1678	MMP1678	1619766	1620717	952	1	0	0
-	MMP1679	MMP1679	1621074	1620571	504	1	0	0
+	MMP1680	MMP1680	1621094	1622947	1854	1	0	0
-	MMP1682	MMP1681	1625819	1622893	2927	2	1	0
+	MMP1683	MMP1683	1625673	1626481	809	1	0	0
-	MMP1685	MMP1684	1627403	1626372	1032	2	0	1
+	MMP1686	MMP1688	1627873	1629943	2071	3	1	0
-	MMP1690	MMP1689	1631189	1629895	1295	2	1	0
-	MMP1697	MMP1691	1639005	1631279	7727	7	0	3
+	MMP1698	MMP1698	1639632	1640389	758	1	0	0
+	MMP1699	MMP1700	1640461	1642345	1885	2	1	0
+	MMP1701	MMP1702	1642449	1644188	1740	2	0	0
+	MMP1703	MMP1703	1644088	1645137	1050	1	0	0
-	MMP1707	MMP1704	1647227	1645076	2152	4	0	1
-	MMP1711	MMP1708	1649154	1647294	1861	4	1	1
-	MMP1712	MMP1712	1650126	1649171	956	1	0	0
+	MMP1713	MMP1713	1650178	1651168	991	1	0	0
-	MMP1716	MMP1714	1653209	1651167	2043	3	0	0
-	MMP1719	MMP1717	1657500	1653225	4276	3	1	0
+	MMP1720	MMP1722	1657660	1661129	3469	3	1	1
