# Supplementary material for: Internal transcription termination widely regulates differential expression of operon-organized genes including ribosomal protein and RNA polymerase genes in an archaeon
Source: Nucleic Acids Res. 2023 Jul 13;51(15):7851–67. doi: 10.1093/nar/gkad575 (PMC10450193; doi:10.1093/nar/gkad575)
Supplement: gkad575_Supplemental_Files [file gkad575_supplemental_files.zip › Dataset S2. Transcription profiles of the ioTTS containing operons.xlsx]

## Sheet: TDER
Supplementary Dataset S2: Transcription profiles of the ioTTS containing operons. Transcription abundances, ioTTS differential expression ratio (TDER), transcription termination efficacy (TTE), and aCPSF1 dependency of these operons are shown.
* Transcript abundances of ioTTS up- and down-stream genes are indicated as Fragments Per Kilobase of transcript per Million fragments mapped (FPKM) based on the transcriptomic data in Ref 17. RNA-seq was performed on cultures from three colonies (_1, _2, _3) of the wild type (WT) and aCPSF1 depletion mutant. AVE means the average FPKM calculated from that of the three colonies. The transcription…
Strand	TTS_position	Upstream Gene	Upstream Gene FPKM								Downstream Gene	Downstream GeneFPKM								ioTTS TTE	TDER-WT	TDER-aCPSF1	TDER dependency on aCPSF1	TDER classification	P_value	TDER dependency on aCPSF1	ioTTS_sequence
			WT_1	WT_2	WT_3	WT_AVE	aCPSF1_1	aCPSF1_2	aCPSF1_3	aCPSF1_AVE		WT_1	WT_2	WT_3	WT_AVE	aCPSF1_1	aCPSF1_2	aCPSF1_3	aCPSF1_AVE	1-(dw/up)	WT(Up/Dw)	aCPSF1(Up/Dw)	WT(dw/up)/aCPSF1(dw/up)		P_value(WT)
+	1660301	MMP1721	622.796	441.994	563.291	542.694	367.993	380.374	415.659	388.009	MMP1722	205.279	158.92	199.285	187.828	305.667	298.716	327.498	310.627	0.653897	2.88931	1.24911	0.432323	extremely significant	0.00814537	dependent	GAAUUUUAAAAAAUCAAUUUAUUACUUUUUUGGUGA
-	1648366	MMP1711	561.609	552.714	559.789	558.037	517.793	511.462	543.585	524.28	MMP1710	200.17	130.235	157.455	162.62	234.279	206.557	252.233	231.023	0.708586	3.43154	2.26938	0.66133	extremely significant	0.00114052	dependent	ACCAAGAAUUGAAUCCUAAAUUUAUUUUUUUAUUAU
-	1645076	MMP1706	3.39705	1.22157	0.999282	1.87263	4.93162	7.40742	3.19981	5.17962	MMP1705	361.051	236.632	283.688	293.79	1418.53	1385.33	1480.52	1428.13	-155.886	0.00637404	0.00362686	0.569005	not significant	0.00752821		AUUUAAUUAACAUCUUUUAUUUUCGCAUUUUUGAAC
-	1636858	MMP1697	10180.3	13878.5	11678.3	11912.4	5324.7	5331.31	5290.65	5315.56	MMP1696	6564.7	4556.14	5880.63	5667.16	3433.7	3292.63	3325.75	3350.69	0.524263	2.102	1.58641	0.754713	extremely significant	0.00670909	dependent	CAUGUGACGAACAACCCGAAGGCUAAGGCCAGGGGA
-	1633906	MMP1693	4513.31	5845.4	3881.03	4746.58	2162.11	2108.13	2567.34	2279.19	MMP1692	8700.75	8695.01	9157.06	8850.94	5018.03	5000.54	4954.15	4990.91	-0.864699	0.53628	0.456669	0.85155	not significant	0.00725455		AUAGAAGGCCCCAUACCUUUAAAAAUUUUUUCGGGG
-	1632687	MMP1692	8700.75	8695.01	9157.06	8850.94	5018.03	5000.54	4954.15	4990.91	MMP1691	8094.06	7361.64	7837.76	7764.49	4694.88	4420.47	4421.39	4512.24	0.12275	1.13993	1.10608	0.970309	not significant	0.00895214		AUCAUUGAAAUAAACCAUUCCCAUUUUUUUUGGGUG
-	1627084	MMP1685	3278.56	2916.06	2840.62	3011.75	3884.96	3882.67	4024.42	3930.69	MMP1684	65.4676	26.1887	33.0464	41.5676	333.603	350.191	367.323	350.372	0.986198	72.4542	11.2186	0.154837	extremely significant	0.000962441	dependent	AACAGAUUUACAUAACCGCAUAAUUAAUUUUGAUAA
+	1607987	MMP1669	38.9661	17.6638	31.6778	29.4359	1363.41	1184.69	1346.54	1298.21	MMP1670	43.3413	35.989	38.1274	39.1525	1257.13	1117.91	1199.93	1191.66	-0.330096	0.751825	1.08942	1.44903	not significant	0.128196		UAAAAAAUUAAAAUAAUAUAACUAUCUUUUUGGCUC
-	1592663	MMP1652	393.476	330.388	390.734	371.533	50.3648	47.5905	50.3001	49.4185	MMP1651	50.4233	55.9369	54.4832	53.6145	11.674	16.6312	15.1076	14.4709	0.855694	6.92971	3.41503	0.492809	extremely significant	0.00198766	dependent	UUAAAAUCCCUUAUUUUUUUUCGCAUUUUUUAAUUU
-	1590043	MMP1651	50.4233	55.9369	54.4832	53.6145	11.674	16.6312	15.1076	14.4709	MMP1650	8.29087	9.49173	11.7463	9.84298	6.68131	6.74655	6.3751	6.60099	0.816412	5.44697	2.19223	0.402468	extremely significant	4.7107e-05	dependent	UACACAUAAAUUUUUAUUUUCUUCAAUUUCUAAAGC
+	1588760	MMP1647	1942.89	1291.92	1639.12	1624.64	2622.4	2610.39	2606.78	2613.19	MMP1648	153.731	84.0021	123.428	120.387	870.878	854.783	886.297	870.652	0.925899	13.4952	3.00141	0.222407	extremely significant	0.00722702	dependent	AACUACUAUUUUUUCAACUUAUUUUUAUUUUAAAUU
+	1585927	MMP1644	455.455	218.523	337.391	337.123	904.237	874.612	888.195	889.015	MMP1645	93.6294	34.4691	63.8456	63.9814	704.924	662.025	675.019	680.656	0.810214	5.26909	1.30611	0.247883	extremely significant	0.0250413	dependent	UUUACAGAAAACCCUCAAUAAUCUUUUUUUUGGUGU
+	1585097	MMP1643	1589.48	1383.79	1483.73	1485.67	1543.8	1456.93	1503.06	1501.26	MMP1644	455.455	218.523	337.391	337.123	904.237	874.612	888.195	889.015	0.773083	4.4069	1.68868	0.38319	extremely significant	0.000124926	dependent	UGACUGAUGAUAUCCACGUAAUGGAAGUUCUCGGAA
+	1578879	MMP1638	81.5763	48.744	63.3295	64.5499	65.7139	65.153	66.8257	65.8975	MMP1639	18.7219	8.87084	10.4962	12.6963	23.1503	19.3485	20.1937	20.8975	0.80331	5.08415	3.15337	0.620235	extremely significant	0.0116739	dependent	UAAUUAAUUUUGAUUUCUGAUAUUUUUUCUUGCAAG
-	1577183	MMP1635	1084.96	707.364	799.327	863.883	886.475	789.393	916.173	864.014	MMP1634	310.362	319.6	330.425	320.129	461.064	477.408	466.897	468.456	0.62943	2.69855	1.84438	0.683473	extremely significant	0.0203608	dependent	UUUAUAUUUUAUUUAAUUUUAAUUCACUUUUAAAAA
-	1572039	MMP1629	1495.93	1130.58	1268.5	1298.33	1047.33	1154.63	1263.54	1155.17	MMP1628	791.526	575.508	705.96	690.998	689.267	632.862	686.919	669.683	0.467781	1.87893	1.72495	0.918048	significant	0.00672879	dependent	AUGGAAUUUAUAACUUCGGAGCCCACGGCAUAGAAA
-	1570617	MMP1628	791.526	575.508	705.96	690.998	689.267	632.862	686.919	669.683	MMP1627	145.347	44.4034	77.1872	88.9793	150.381	88.6836	131.927	123.664	0.871231	7.76583	5.41534	0.69733	extremely significant	0.0019565	dependent	AUUUUUAAUCCUGUCUUUAUUUUUAAUUUUUAGAGU
+	1565651	MMP1619	161.634	110.65	134.484	135.589	117.723	124.8	131.295	124.606	MMP1620	24.3339	16.8527	24.9209	22.0358	55.4757	75.8019	84.327	71.8682	0.837481	6.15313	1.73381	0.281777	extremely significant	0.00711883	dependent	UAUGAAUUAUCUGUUAAUUCUUCUAUUUUUUACAAU
-	1561101	MMP1615	850.552	1659.82	1206.05	1238.81	500.58	584.932	636.165	573.892	MMP1614	169.445	127.805	158.38	151.877	285.717	304.955	325.465	305.379	0.877401	8.15667	1.87928	0.230398	extremely significant	0.0215354	dependent	CCAAUCGAAAAACAAUAAUUUUUACUUUUUUCAUUU
+	1557185	MMP1609	3033.89	3489.07	3170.75	3231.24	2506.22	2805.81	2977.45	2763.16	MMP1610	216.097	154.146	173.902	181.382	605.665	713.389	726.94	681.998	0.943866	17.8146	4.05156	0.22743	extremely significant	0.000829056	dependent	UUCUAAUUCUUUUUAACUACUUUUAUUUUUUACAUA
-	1548000	MMP1601	119.795	119.498	95.5635	111.619	140.111	137.25	134.727	137.363	MMP1600	87.174	23.8501	51.5763	54.2001	88.2779	88.5743	93.8135	90.2219	0.514418	2.05938	1.5225	0.739298	extremely significant	0.0356701	dependent	AAUUAAAAAUAACUUUUUUAAAAUUUAUUUUAGGUA
-	1543763	MMP1595	329.532	228.748	276.106	278.129	527.353	506.571	545.682	526.535	MMP1594	147.368	87.0351	119.428	117.944	235.759	190.313	222.466	216.179	0.575939	2.35815	2.43564	1.03286	extremely significant	0.00739305	not dependent	AAAUUUUAAAUAUUCGACCAAGUGAAACUAUGGCAG
-	1541172	MMP1592	362.396	193.573	284.564	280.178	404.025	380.128	384.072	389.408	MMP1591	82.3259	41.9556	60.4627	61.5814	244.414	205.84	207.645	219.3	0.780206	4.54971	1.77569	0.390287	extremely significant	0.0200299	dependent	AAAUUUUUUUAUUUUUGAAAUUUCAUCUUUUGGGGU
+	1539381	MMP1589	598.889	487.056	515.237	533.728	455.311	464.952	470.759	463.674	MMP1590	93.0427	53.5812	70.0107	72.2116	211.028	205.194	222.7	212.974	0.864703	7.39117	2.17713	0.294559	extremely significant	0.00125153	dependent	UAAGACUAUUAAAAAUAUAAUUUUUAGUUUUACAGU
-	1536483	MMP1588	608.065	456.895	541.145	535.368	346.591	361.663	363.582	357.279	MMP1587	95.3634	75.0291	92.6291	87.6739	106.666	112.844	126.601	115.371	0.836236	6.10636	3.09679	0.507142	extremely significant	0.00417002	dependent	AAACAUCUAAUUUAAUUUUUUUUAAUUUUUCGGGGG
+	1534084	MMP1583	874.974	1241.51	911.67	1009.38	637.984	700.582	683.597	674.054	MMP1584	1082.19	1044.38	987.66	1038.08	675.699	698.113	720.827	698.213	-0.0284252	0.97236	0.9654	0.992841	not significant	0.415473		AGAAUACCAAGAAAUUCAAGUUCUUGACACUUACGA
-	1488856	MMP1530	73.2991	47.15	53.5697	58.0063	52.8751	44.8154	49.1737	48.9548	MMP1529	9.68946	3.75233	5.9198	6.45386	27.0511	26.2363	27.3807	26.8893	0.888739	8.98784	1.8206	0.202563	extremely significant	0.0093121	dependent	UUUCAAAGUAUCCUGAUUACUUAAAACUUUUAAUGG
+	1485319	MMP1525	191.122	184.68	174.402	183.401	123.897	125.868	132.928	127.564	MMP1526	29.0587	10.9994	17.5458	19.2013	48.8466	45.2599	48.5004	47.5356	0.895304	9.55151	2.68355	0.280956	extremely significant	1.14273e-05	dependent	CAAUAAUUAACUAUUUUUUUAAUUUAUUUUUGCAGA
-	1476891	MMP1517	276.834	152.957	222.845	217.545	361.064	335.635	341.61	346.103	MMP1516	302.2	180.88	244.9	242.66	305.663	295.367	292.24	297.757	-0.115445	0.896503	1.16237	1.29656	not significant	0.321372		AACUUCGAAAAUUUGACAUACGGCUGUCUGCAGACG
-	1460329	MMP1500	1789.27	1587.69	1844.39	1740.45	1486.68	1485.42	1528.88	1500.32	MMP1499	233.979	158.247	218.182	203.469	907.603	920.327	940.283	922.738	0.883094	8.55387	1.62595	0.190083	extremely significant	0.000641805	dependent	UAUUCUAACGAUUUUUCUUUUUUUAUAUUUUAGGUG
+	1455271	MMP1493	970.865	757.58	915.842	881.429	788.338	798.008	858.816	815.054	MMP1494	79.06	44.0003	56.7787	59.9463	289.97	308.417	332.51	310.299	0.93199	14.7036	2.62667	0.178641	extremely significant	0.00253687	dependent	CUUUGAAUAUUAUUUUAUUUUCCUUUCUUUUGUAUA
+	1443301	MMP1482	387.195	382.413	424.624	398.077	273.023	284.582	226.896	261.5	MMP1483	98.0798	60.5671	78.951	79.1993	98.2043	102.802	93.7288	98.2449	0.801045	5.02627	2.66172	0.529561	extremely significant	3.36011e-05	dependent	GCAAUUUCUUCACUGUUCGUUAGCAUUUUUUCUAAA
+	1430972	MMP1470	1371.75	512.553	940.345	941.55	1034.27	969.985	1014.79	1006.35	MMP1471	77.3459	62.0697	66.9576	68.791	242.523	234.099	239.76	238.794	0.926938	13.6871	4.21429	0.307902	extremely significant	0.0360434	dependent	UUUUAAAUUAAAUUUUAAAAAUACACAUUUUAAACA
-	1429959	MMP1469	690.407	304.4	491.844	495.551	177.226	181.969	246.565	201.92	MMP1468	35.3738	20.3205	32.9838	29.5594	68.7297	61.4024	73.9046	68.0122	0.94035	16.7646	2.96888	0.177092	extremely significant	0.0262409	dependent	UUUUUUUAAAAUAUUAUUUUUAUUUUUUUCUAAAGA
+	1409048	MMP1437	505.861	440.87	483.995	476.908	681.165	732.77	714.685	709.54	MMP1438	122.924	116.565	125.889	121.793	509.188	535.942	566.355	537.162	0.74462	3.91574	1.32091	0.337333	extremely significant	0.0012186	dependent	ACCAAUAUCCUAAAACUAUUUUUCUUUUAUUACGAU
-	1406555	MMP1436	1832.4	2033.92	1886.92	1917.75	1843.13	1919.98	1886.37	1883.16	MMP1435	899.24	478	689.155	688.798	756.511	705.716	854.829	772.352	0.64083	2.78419	2.43822	0.875736	extremely significant	0.00157203	dependent	AAUAGAUAUCCCAAAAAUUUAAUUAAUUUUUAAGAU
-	1405100	MMP1433	4203.36	2226.83	3532.16	3320.78	4470.15	4313.74	4426.67	4403.52	MMP1432	1644.4	1806.15	1753.39	1734.65	4670.92	4893.79	4741.38	4768.7	0.477639	1.91438	0.923422	0.48236	significant	0.055433	dependent	AACUAAUUGAAUUUCACAUUCUUUUUUUUCUGGAAA
+	1392629	MMP1420	2959.4	3701.87	3526.08	3395.78	3684.2	3868.9	3752.55	3768.55	MMP1421	3831.63	2317.21	3621.87	3256.9	4836.11	4446.45	4529.12	4603.9	0.0408978	1.04264	0.818556	0.785079	not significant	0.404491		AAAAAAUCACGAAAAAAAGAGGCUCCAGAACCUGCG
+	1392117	MMP1419	3761.36	5945.73	4726.53	4811.21	4671.83	4815.31	4608.12	4698.42	MMP1420	2959.4	3701.87	3526.08	3395.78	3684.2	3868.9	3752.55	3768.55	0.294193	1.41682	1.24675	0.879962	not significant	0.0716997		AAAAAGGUGAUUAAAACAUGGCUUACGCAGUUGUAA
+	1391447	MMP1418	4298.7	7065.96	6004.1	5789.58	5229.88	5645.61	5298.18	5391.22	MMP1419	3761.36	5945.73	4726.53	4811.21	4671.83	4815.31	4608.12	4698.42	0.168989	1.20335	1.14745	0.953547	not significant	0.198205		AAAGAAAAUUCAAUACCGAAGCUUGGGAGCCAAAAA
+	1390953	MMP1417	3615.36	6842.54	5094.42	5184.11	4424.52	4776.67	4855.26	4685.49	MMP1418	4298.7	7065.96	6004.1	5789.58	5229.88	5645.61	5298.18	5391.22	-0.116795	0.89542	0.869095	0.9706	not significant	0.324771		UUAAACAAUGUGACCGCUCAGCUUAUGGCAUACGAU
+	1389354	MMP1414	3506.63	6930.16	5074.89	5170.56	4339.98	4901.56	4546.73	4596.09	MMP1415	3305.85	2942.47	3746.99	3331.77	4146.55	4219.91	4088.23	4151.56	0.355627	1.5519	1.10708	0.713369	significant	0.0997328	dependent	AUGGAGGUAUUCUUAUGCCAGUUGCAGCUUUAAUAA
+	1389080	MMP1413	211.812	637.568	278.096	375.826	195.658	225.201	261.91	227.59	MMP1414	3506.63	6930.16	5074.89	5170.56	4339.98	4901.56	4546.73	4596.09	-12.7579	0.0726857	0.0495181	0.681264	not significant	0.0189919		GAUCAAGGAUACAUUGGAAACUUCGAAUACAUUGAA
+	1388793	MMP1412	3980.61	6347.97	4873.64	5067.41	5054.77	5449.75	5205.63	5236.72	MMP1413	211.812	637.568	278.096	375.826	195.658	225.201	261.91	227.59	0.925835	13.4834	23.0095	1.7065	extremely significant	0.0090254	not dependent	AGACAAAAUACGGCCAAGGUUCAAAAGUUUGCAAAA
+	1388265	MMP1411	4881.75	6911.41	5852.05	5881.74	6487.1	6809.82	6522.49	6606.47	MMP1412	3980.61	6347.97	4873.64	5067.41	5054.77	5449.75	5205.63	5236.72	0.138451	1.1607	1.26157	1.0869	not significant	0.210287		GAAUCCAAAAAGUCACCGUAAACUUCGGUGUAGGUG
+	1387427	MMP1410	2485.93	2439.76	2600.73	2508.81	3035.45	3230.52	3088.39	3118.12	MMP1411	4881.75	6911.41	5852.05	5881.74	6487.1	6809.82	6522.49	6606.47	-1.34444	0.426542	0.471979	1.10653	not significant	0.0141042		AAAAAUUCAAGUAACUAAGAGGUGUGAGCAUGGCAA
+	1387141	MMP1409	4095.41	6206.01	5136.1	5145.84	5221.44	5641.67	5432.91	5432.01	MMP1410	2485.93	2439.76	2600.73	2508.81	3035.45	3230.52	3088.39	3118.12	0.512459	2.05111	1.74208	0.849335	extremely significant	0.0243327	dependent	ACCAUUACAUUUAAGAAAUAGCGUUAUGUCUGCAAU
+	1386696	MMP1408	7459.29	16950.4	10081.2	11497	9572.84	10303.5	9811.47	9895.93	MMP1409	4095.41	6206.01	5136.1	5145.84	5221.44	5641.67	5432.91	5432.01	0.552419	2.23423	1.82178	0.815395	extremely significant	0.0743115	dependent	AUCAUUACCUAACGGAGCUAGACUCGUCUGUGCAGA
+	1385820	MMP1406	12400.4	9774.92	11594.7	11256.7	16715.7	16507.4	17322.3	16848.5	MMP1407	8545.5	6336.44	7609.58	7497.17	11568.6	11134.7	11596.4	11433.2	0.33398	1.50146	1.47365	0.981476	significant	0.0107641	dependent	AUGUACACCCCCAUGCUCAAAGGGUAGGGACACCCA
+	1383730	MMP1401	2664.42	2369.35	2592.36	2542.04	1678.86	1799.98	1919.65	1799.5	MMP1402	777.244	802.187	791.317	790.249	591.288	610.009	652.091	617.796	0.689128	3.21676	2.91277	0.905497	extremely significant	0.00121188	dependent	ACUCGUUUAAUUUCACCAAUACUAAUUUUUUAAAUA
+	1357606	MMP1376	228.441	99.5956	151.397	159.811	244.414	223.503	245.134	237.684	MMP1377	76.0423	46.5706	59.8446	60.8192	163.952	159.361	169.662	164.325	0.619431	2.62765	1.44643	0.550465	extremely significant	0.0558285	dependent	GCGAAUAAACUAAUUUAUAUUUUUUAUUUUUGGUGU
+	1352446	MMP1370	9985.26	15403.6	11703.6	12364.2	10411.6	11564.4	10849.4	10941.8	MMP1371	3926.52	4791.25	3999.11	4238.96	4424.29	4830.05	4647.62	4633.98	0.657157	2.91679	2.36121	0.809524	extremely significant	0.0166868	dependent	AAAUAAUUUAGCUUAACUUUUUCUUCUUAUUAAACA
+	1348790	MMP1368	3857.01	4161.5	4056.11	4024.88	4745.71	4898.82	4884.01	4842.85	MMP1369	5204.82	6413.85	5701.26	5773.31	6609.5	6845.89	6542.32	6665.9	-0.434407	0.697152	0.72651	1.04211	not significant	0.015765		AAGAUAAAUUAAAUACUUUUUAUAUCUCUUUAUACA
+	1345468	MMP1363	1091.68	1165.59	1167.64	1141.64	5531.77	5548.04	5494.18	5524.66	MMP1364	1009.9	794.43	943.115	915.814	4551.72	4414.21	4455.42	4473.78	0.197806	1.24658	1.2349	0.990626	not significant	0.0280494		AGAUAUGAAAAUUAAUUAUUUUCAAUUUCUUAAAUU
+	1342751	MMP1362	1050.06	1085.06	1094.27	1076.46	4885.27	4971.27	4910.41	4922.32	MMP1363	1091.68	1165.59	1167.64	1141.64	5531.77	5548.04	5494.18	5524.66	-0.0605433	0.942913	0.890972	0.944914	not significant	0.0516448		ACAGAGCAUAACUUAAAUUAUAUUAUUUUUUAUUAA
+	1341014	MMP1361	1022.16	1076.31	1068.56	1055.68	4954.1	5111.31	5149.33	5071.58	MMP1362	1050.06	1085.06	1094.27	1076.46	4885.27	4971.27	4910.41	4922.32	-0.0196902	0.98069	1.03032	1.05061	not significant	0.196579		ACAGAAGAAGUGGAAAAUUAUCGCCAAGCACGUCAA
+	1339300	MMP1360	1246.03	1120.07	1188.56	1184.89	5710.6	5850.93	5986.54	5849.35	MMP1361	1022.16	1076.31	1068.56	1055.68	4954.1	5111.31	5149.33	5071.58	0.109048	1.12239	1.15336	1.02759	not significant	0.026457		AACUGCUGGUUAAUACCUGCUAAAUAUUUUUAAAAU
-	1336794	MMP1358	577.753	544.948	595.812	572.838	535.641	520.063	491.664	515.789	MMP1357	12.9887	1.49463	6.72458	7.0693	48.2719	40.7844	35.2356	41.4306	0.987659	81.0317	12.4495	0.153637	extremely significant	0.000202795	dependent	UUCAAUUAAAUUUAAUUUUUUACUGUUUUUUAGGUG
-	1328933	MMP1349	204.098	184.679	215.073	201.283	272.089	288.943	284.384	281.805	MMP1348	90.2805	51.3803	85.6448	75.7685	221.636	215.229	227.999	221.621	0.623573	2.65656	1.27156	0.47865	extremely significant	0.000856679	dependent	CCAAUGCCUUAAAUUUAACUAUUUUUAUUUUGUGAA
-	1325669	MMP1345	151.149	145.74	163.143	153.344	494.502	505.621	557.564	519.229	MMP1344	43.6061	45.9433	53.2699	47.6064	165.479	172.693	195.692	177.955	0.689545	3.22108	2.91776	0.905832	extremely significant	0.000138246	dependent	ACCAAAAUAACUCAAAUGAAACUUUAUUUUUAAAUA
+	1309756	MMP1327	577.908	1168.58	577.861	774.782	581.864	670.755	714.33	655.649	MMP1328	671.483	513.262	599.069	594.605	1535.21	1661.73	1660.52	1619.16	0.232552	1.30302	0.404933	0.310765	not significant	0.229409		CUAAAAAUUAAAUAACUAUUUUAAAUCUUUUGGGGG
+	1309486	MMP1326	802.589	276.181	475.195	517.988	1225.73	1099.73	1352.02	1225.83	MMP1327	577.908	1168.58	577.861	774.782	581.864	670.755	714.33	655.649	-0.495753	0.66856	1.86964	2.79652	not significant	0.182487		CCGUGGGGUAGCCUGGCCAUCCUGUGCGUCUGGGGG
+	1309196	MMP1325	4570.56	4564.61	4601.97	4579.05	3554.51	3816.4	3627.72	3666.21	MMP1326	802.589	276.181	475.195	517.988	1225.73	1099.73	1352.02	1225.83	0.886879	8.84006	2.9908	0.338324	extremely significant	0.000674971	dependent	AUAAUUAUUUUUCUUUCCCUUUACGUUUUUUAGGUG
+	1307920	MMP1322	2830.25	1496.79	2268.56	2198.53	2442.6	2381.34	2281.97	2368.64	MMP1323	3443.51	2685.23	3321.32	3150.02	2949.32	3083.31	2924.43	2985.69	-0.432783	0.697943	0.79333	1.13667	not significant	0.0589318		GAAAAUUAAUUACUCUUUCUUCCAAAUUAUUGGAAA
+	1307389	MMP1321	4265.3	6349.11	5252.38	5288.93	3599.25	3973.8	3812.77	3795.27	MMP1322	2830.25	1496.79	2268.56	2198.53	2442.6	2381.34	2281.97	2368.64	0.584315	2.40567	1.6023	0.666054	extremely significant	0.00876015	dependent	AAAAUGGAAUUAAAAGCCCCUUUAUCUUUUUCCAGU
+	1306378	MMP1319	5596.16	7052.17	6253.88	6300.73	4930.57	5221.29	4966.56	5039.47	MMP1320	5127.93	6508.65	5769.31	5801.96	4512.28	4867.54	4497.18	4625.67	0.0791609	1.08597	1.08946	1.00322	not significant	0.219201		AAAAUAAUAAAAUAAUAAAAAGGUGAAAAAAUGGGA
-	1296028	MMP1310	695.436	605.027	665.739	655.401	1031.62	1037.6	1066.16	1045.13	MMP1309	17.5347	4.98208	7.89629	10.1377	123.948	110.053	122.074	118.692	0.984532	64.6498	8.8054	0.136201	extremely significant	0.000705172	dependent	UUUAAUUUUAUUAUUUUUUUAACUUUUUUUUGGUGA
-	1294651	MMP1308	1776.28	1776.25	1664.49	1739.01	1459.83	1526.48	1456.17	1480.83	MMP1307	162.042	168.391	171.709	167.38	387.696	408.727	400.617	399.013	0.903749	10.3895	3.71122	0.357207	extremely significant	0.000262929	dependent	UCUUUUAAUUUAUUUUAUUUCGAUUUUUUUUAUAAA
-	1287162	MMP1301	11311	10990.8	10786.7	11029.5	8693.56	7002.18	6119.73	7271.82	MMP1300	4443.45	3835.92	4551.11	4276.83	3676.09	2725.36	2434.78	2945.41	0.612238	2.5789	2.46887	0.957333	extremely significant	2.0662e-05	dependent	AAAGAUGAAGACUACUAACUUCAUCUUUUUGGUGUU
-	1285996	MMP1299	4926.8	7284.37	6061.74	6090.97	4117.04	3064	2435.98	3205.67	MMP1298	6903.01	6826.08	7511.57	7080.22	11558.3	10301.1	7434.72	9764.72	-0.162413	0.860279	0.328291	0.38161	not significant	0.140375		AUAAUAUACUUAACUAUAUCUACCAUUUUUUGUAUU
-	1283688	MMP1298	6903.01	6826.08	7511.57	7080.22	11558.3	10301.1	7434.72	9764.72	MMP1297	6882.61	7780.08	7590.3	7417.66	11211.4	11081	7478.41	9923.61	-0.0476601	0.954508	0.983989	1.03089	not significant	0.195289		GUGCAGUUACUGCACUCUUCAAAUAUCUUUUAGACA
+	1271019	MMP1287	173.041	107.598	136.269	138.97	147.586	133.074	161.297	147.319	MMP1288	316.18	290.768	305.799	304.249	449.801	473.022	444.488	455.77	-1.18932	0.456762	0.323231	0.707657	not significant	0.00325408		UAAUAUUUUUAUUUUUGUUUAAUUUACUUUUCAGGU
+	1270735	MMP1286	571.17	608.179	573.967	584.439	558.779	601.389	570.499	576.889	MMP1287	173.041	107.598	136.269	138.97	147.586	133.074	161.297	147.319	0.762217	4.20552	3.91591	0.931137	extremely significant	6.52725e-05	dependent	AGGAUGAACUCAUCCAAUUACACCAGCUUUUGGUUU
-	1258114	MMP1274	1021.18	1003.94	1135.91	1053.68	687.253	513.778	544.794	581.942	MMP1273	123.1	169.92	173.425	155.482	234.647	127.249	145.591	169.162	0.852439	6.77684	3.44014	0.507632	extremely significant	0.000313501	dependent	UAAUUAACUAUCAUAAAAAAUUAUUUUUUUUAAGAU
-	1255273	MMP1271	346.576	502.35	493.212	447.379	462.562	298.863	312.213	357.879	MMP1270	83.6958	110.548	141.921	112.055	439.869	293.935	287.55	340.451	0.749531	3.99251	1.05119	0.263291	extremely significant	0.00726814	dependent	UUUAAAUUAACAAAUAUUUUUUAAAUAUUUUAAUUU
-	1248348	MMP1266	233.139	231.649	235.01	233.266	272.235	299.035	275.993	282.421	MMP1265	247.78	282.932	262.28	264.331	246.949	287.061	265.031	266.347	-0.133172	0.882479	1.06035	1.20156	not significant	0.045846		UUUUUAAGUAUUUUUAACUUUUAAAUAUUUUAUAUU
-	1248348	MMP1265	247.78	282.932	262.28	264.331	246.949	287.061	265.031	266.347	MMP1264	110.759	96.813	117.594	108.389	233.89	238.559	234.995	235.815	0.589951	2.43873	1.12948	0.463141	extremely significant	0.000304855	dependent	UUUUUAAGUAUUUUUAACUUUUAAAUAUUUUAUAUU
+	1232941	MMP1248	1327.1	1792.92	1656.58	1592.2	939.815	1120.88	1119.52	1060.07	MMP1249	1264.35	1326.04	1440.49	1343.63	864.584	946.336	1019.27	943.396	0.156121	1.185	1.12368	0.948246	not significant	0.103337		AAUACAAUAAGGAAAUCUUAUUUAAUCUUUUUAAGG
+	1231300	MMP1247	752.459	1081.84	873.698	902.664	505.335	583.964	586.88	558.726	MMP1248	1327.1	1792.92	1656.58	1592.2	939.815	1120.88	1119.52	1060.07	-0.763891	0.566928	0.527065	0.929686	not significant	0.00939175		CGGAGAAAAGAUGGAUAUCUGCGUAAAAGACGGAAA
+	1230857	MMP1246	59.9725	55.6794	52.6042	56.0854	44.3237	46.1951	60.9412	50.4867	MMP1247	752.459	1081.84	873.698	902.664	505.335	583.964	586.88	558.726	-15.0945	0.0621331	0.0903604	1.4543	not significant	0.00631512		CGGGACGAACCAUCUGGCAAGGCGAAGCCAUCGAAG
+	1222816	MMP1235	116.935	77.389	84.1649	92.8296	94.6316	85.2524	89.8351	89.9064	MMP1236	49.1476	22.0276	40.8577	37.3443	57.9068	56.136	53.4506	55.8311	0.597711	2.48578	1.61033	0.647817	extremely significant	0.0124788	dependent	CACUAAAUCAUUCUAAUUUAUUUUAAUUUUUAAAAA
+	1219448	MMP1230	184.653	133.341	169.283	162.426	212.856	192.359	215.726	206.98	MMP1231	127.251	103.987	119.322	116.853	191.858	178.531	183.235	184.541	0.280575	1.39	1.12159	0.806903	not significant	0.0390646		AAUUAGCUAAAUAAUUAAUUUUCUUCUUUUUAGGGU
+	1218359	MMP1229	267.156	247.797	318.464	277.806	169.609	196.679	183.963	183.417	MMP1230	184.653	133.341	169.283	162.426	212.856	192.359	215.726	206.98	0.415325	1.71035	0.886156	0.518113	significant	0.00701572	dependent	UAUAUGAUAAACCCAUAUUCUUUUAAUUUUUAAGAA
-	1204293	MMP1217	368.147	245.713	299.966	304.609	429.195	407.447	433.119	423.253	MMP1216	171.423	132.337	154.91	152.89	421.617	444.798	452.653	439.689	0.498078	1.99234	0.962619	0.48316	significant	0.020012	dependent	AUACUUUAAUUUUUUUAUUCAUUUUUAUUUUAGUUU
+	1197997	MMP1210	2524.7	1704.31	2563.57	2264.19	1769.69	1591.46	1846.21	1735.79	MMP1211	4163.68	5399.7	5065.91	4876.43	2546.13	2275.27	2329.94	2383.78	-1.15372	0.464313	0.728166	1.56826	not significant	0.00299804		UAAAACGAUUAAAAGAAAUGAAAUAAUUUUUUUUGU
+	1196091	MMP1208	1522.23	1578.3	1640.3	1580.28	2712.82	2876.64	2765.34	2784.94	MMP1209	156.786	73.8128	127.149	119.249	1021.91	995.089	1018.02	1011.67	0.924539	13.2519	2.75281	0.207729	extremely significant	5.29197e-06	dependent	UUAUAACUUUUUUAUUAUUUUUUUAACAUUUGGGUG
-	1190160	MMP1205	195.338	166.781	180.057	180.725	129.176	122.978	132.08	128.078	MMP1204	102.481	65.7635	77.6383	81.9609	104.841	106.331	104.728	105.3	0.546489	2.20502	1.21632	0.551615	extremely significant	0.00123542	dependent	ACUUACAUUUUUAUCAUAUGUUUAUUAUUUUGUGAU
-	1172468	MMP1190	1261.09	715.144	943.243	973.159	328.792	349.473	351.146	343.137	MMP1189	444.56	254.616	312.425	337.2	229.518	263.21	263.913	252.214	0.653499	2.886	1.3605	0.471415	extremely significant	0.022098	dependent	AAUUAUGUCUUUUUUCAAUAUUUAGAUUUUUAGAUA
+	1170686	MMP1186	899.354	632.558	801.035	777.649	875.093	896.464	871.327	880.962	MMP1187	237.643	131.255	183.448	184.115	444.881	444.165	444.933	444.66	0.763241	4.22371	1.9812	0.469068	extremely significant	0.00451508	dependent	UAAUUUAUAACCUUAAUAAUUCUCUUUUUUUGGUGA
+	1153796	MMP1169	1191.1	959.646	1149.63	1100.12	872.401	846.542	886.488	868.477	MMP1170	103.235	86.3453	114.273	101.284	127.223	131.968	134.457	131.216	0.907934	10.8617	6.61868	0.609357	extremely significant	0.00230753	dependent	GUUUUUUACUUUUUUAAAUAUUUAAAGAAUUAAUAA
+	1146455	MMP1161	534.846	611.87	589.798	578.838	256.444	258.202	276.843	263.83	MMP1162	214.776	265.546	289.544	256.622	409.782	468.577	510.749	463.036	0.55666	2.2556	0.569782	0.252607	extremely significant	0.000268477	dependent	UUAAAUCUAUUACUUUUAUUUAACUUUUUUUAGGUG
+	1146065	MMP1160	297.215	671.514	361.264	443.331	101.764	113.547	198.964	138.091	MMP1161	534.846	611.87	589.798	578.838	256.444	258.202	276.843	263.83	-0.305657	0.765898	0.523412	0.683396	not significant	0.180819		GACUAUAAUUCAUUCAUUAUUUAAUUUUUUUAGGGG
+	1145337	MMP1158	535.893	994.933	788.198	773.008	243.19	278.224	386.997	302.804	MMP1159	697.086	942.852	887.292	842.41	322.643	362.471	407.914	364.343	-0.0897817	0.917615	0.831096	0.905713	not significant	0.338997		CGGGGGUUUAAAUAUGGAUGGUAAAUUAAGAUGCGA
-	1141405	MMP1153	1025	997.931	1000.56	1007.83	383.166	378.161	421.876	394.401	MMP1152	246.356	119.694	181.225	182.425	304.766	206.918	253.481	255.055	0.818992	5.52462	1.54634	0.279899	extremely significant	0.000606284	dependent	AAUAAUAUGUAUAUACUAAUCAAUCUUUUUUAUGCA
+	1129976	MMP1140	731.359	286.622	490.477	502.819	404.056	355.659	614.832	458.183	MMP1141	60.2616	50.0913	54.7538	55.0356	88.3927	93.1364	88.5513	90.0268	0.890546	9.13626	5.0894	0.557056	extremely significant	0.0366788	dependent	UCAAAACACUUUCGUCAAUAGUUAUUUUCAGAUCAA
-	1119738	MMP1129	586.022	437.636	496.355	506.671	892.049	936.802	946.961	925.271	MMP1128	137.464	108.672	120.991	122.376	640.357	702.668	703.624	682.216	0.758471	4.14029	1.35627	0.327579	extremely significant	0.00511563	dependent	AGUCGAAUAAAUUAUUUUUUUUAUUUAUUUUAGUUA
+	1116920	MMP1126	184.785	94.5236	136.557	138.622	192.202	182.358	202.167	192.242	MMP1127	91.3539	68.4147	78.8173	79.5286	206.305	202.92	214.086	207.77	0.426292	1.74305	0.925264	0.530832	significant	0.0722858	dependent	AAAUCAUUUUUAUCUAAUUAAUUACUUUUUUAGAGG
-	1111650	MMP1122	296.658	233.397	294.191	274.749	1025.91	991.318	989.732	1002.32	MMP1121	97.7193	51.6957	80.7079	76.7077	651.205	677.002	664.971	664.393	0.720808	3.58176	1.50863	0.421196	extremely significant	0.00121482	dependent	UUUUUUUACAUUUUACUUUUUUACAUAUUUUGGAGG
+	1107138	MMP1116	956.205	1008.93	1010.98	992.036	670.701	744.191	732.243	715.712	MMP1117	395.558	206.932	311.776	304.755	372.867	353.115	369.869	365.284	0.692798	3.25519	1.95933	0.60191	extremely significant	0.00161857	dependent	AAUUUUAAUUAACCCUAUUUUUUAAUUUUUAGGAUA
-	1103178	MMP1113	448.106	301.575	390.135	379.939	295.935	309.415	309.744	305.031	MMP1112	211.52	95.2824	156.094	154.299	222.659	182.548	215.471	206.893	0.593885	2.46236	1.47435	0.598754	extremely significant	0.00789658	dependent	CUAAAUAACAUUUAUUUUAAUUUUAUUUUUUAAAGG
-	1100156	MMP1112	211.52	95.2824	156.094	154.299	222.659	182.548	215.471	206.893	MMP1111	105.593	62.457	87.2334	85.0945	125.214	112.974	131.377	123.188	0.448509	1.81327	1.67949	0.926223	significant	0.0825553	dependent	UUAAUAAAAAAAUAUUUUAAUCGUUUAUUUUAGUGU
-	1100156	MMP1111	105.593	62.457	87.2334	85.0945	125.214	112.974	131.377	123.188	MMP1110	50.583	22.5242	45.3348	39.4807	70.3914	67.3795	77.3941	71.7216	0.536037	2.15534	1.71759	0.796896	extremely significant	0.0231531	dependent	UUAAUAAAAAAAUAUUUUAAUCGUUUAUUUUAGUGU
-	1098943	MMP1109	294.808	107.643	187.066	196.506	422.648	422.663	431.715	425.676	MMP1108	204.927	122.635	154.413	160.658	286.215	298.22	291.489	291.974	0.182426	1.22313	1.45792	1.19196	not significant	0.295814		GAAUUUGGAUGAUGUAAAUAGUGAACACGAUCUUAU
-	1085866	MMP1094	847.507	836.242	929.098	870.949	499.847	517.424	513.931	510.401	MMP1093	17.1904	16.2001	18.1346	17.1751	23.407	24.0049	30.1512	25.8544	0.98028	50.7101	19.7414	0.389299	extremely significant	0.000583952	dependent	AAACAAAAAUAAUUCUUUCUUUUUUAUUUUUUUAAU
-	1083421	MMP1091	357.818	310.65	355.843	341.437	223.46	221.467	232.241	225.723	MMP1090	235.624	257.397	279.955	257.659	154.702	165.259	178.856	166.272	0.245369	1.32515	1.35755	1.02445	not significant	0.00743589		GAUUAAAAAAUAUACUUACUACUUUAUUUUUGGUGA
-	1082515	MMP1090	235.624	257.397	279.955	257.659	154.702	165.259	178.856	166.272	MMP1089	98.9465	64.5319	89.5658	84.3481	109.002	93.6436	114.455	105.7	0.672637	3.05471	1.57306	0.514961	extremely significant	0.000287847	dependent	UAAAAAGAUUUAAUAUUAUUUUUAUUUUUUUCAGGG
-	1076611	MMP1085	180.768	143.982	179.213	167.988	152.955	179.264	177.729	169.983	MMP1084	95.1173	66.4958	87.763	83.1254	104.293	101.403	112.318	106.005	0.505171	2.0209	1.60354	0.793478	extremely significant	0.00306386	dependent	UGAAAAAUACAUUAUAUAUUUUUAUGAUUUUGACUG
-	1062378	MMP1070	295.736	308.877	290.104	298.239	436.077	443.603	479.193	452.958	MMP1069	266.97	259.02	291.26	272.417	498.282	468.883	487.144	484.77	0.0865832	1.09479	0.934376	0.853475	not significant	0.0494349		GGAUAUUGUAAUUUAAUUUAUUAUUUUUUUUGGAGG
+	1038503	MMP1044	5587.08	6047.32	6329.53	5987.98	3763.4	3623.32	3474.54	3620.42	MMP1045	6494.14	9935.43	8059.15	8162.91	4336.51	4380.02	4036.73	4251.09	-0.363216	0.733559	0.851645	1.16098	not significant	0.0775284		GUGCUUUAAUCAAAUAACCUAAUUUAAUUUUAAACU
+	1036784	MMP1043	1376.52	1111.63	1262.17	1250.11	889.349	715.896	810.32	805.188	MMP1044	5587.08	6047.32	6329.53	5987.98	3763.4	3623.32	3474.54	3620.42	-3.78998	0.208769	0.222402	1.0653	not significant	0.000373884		UAUCCGGUCCGGUUGUUGUUGCCGAAGGCAUGAAAG
+	1035299	MMP1041	4486.95	4076.9	4752.29	4438.71	3033.34	2864.62	2884.37	2927.44	MMP1042	5130.52	3897.5	5021.69	4683.24	3474.43	3176.94	3128.45	3259.94	-0.0550886	0.947788	0.898005	0.947474	not significant	0.309104		UAUUCAUGACUUUAUUUGUACUUGCAGGAAUCGCUA
+	1028494	MMP1033	333.721	236.272	286.087	285.36	424.013	409.461	426.506	419.993	MMP1034	154.124	76.8611	114.837	115.274	228.492	207.725	234.333	223.517	0.596039	2.47549	1.87902	0.759052	extremely significant	0.00512249	dependent	AUUAAGACAAAAACACUAAUUAUCUCUUUUUGGUAA
+	1007471	MMP1018	397.365	352.139	366.479	371.994	371.402	397.575	398.706	389.228	MMP1019	55.6535	33.5318	40.7588	43.3147	145.477	137.055	152.988	145.174	0.883561	8.58817	2.68112	0.312188	extremely significant	0.000125329	dependent	UAAACCAUACCCUUACUUUUUUUAAACUUUUAAAAC
+	1001411	MMP1013	598.222	527.311	550.698	558.744	446.384	475.151	451.294	457.609	MMP1014	185.826	134.894	150.925	157.215	309.318	317.794	355.527	327.546	0.718628	3.55401	1.39708	0.393101	extremely significant	9.13773e-05	dependent	UAAAUUUUUUAUUAACUUAUUUUCUUAUUUUGAGGA
-	982773	MMP0997	268.681	190.031	235.36	231.357	287.045	273.283	271.724	277.351	MMP0996	101.371	37.5355	90.3442	76.4169	206.904	221.357	222.484	216.915	0.669702	3.02757	1.27862	0.422324	extremely significant	0.00358319	dependent	CAGGUGCGGAACUUUUUUACCGCAUUCCUUUAAAAA
-	964320	MMP0983	544.885	457.411	577.602	526.633	293.287	168.203	171.113	210.868	MMP0982	319.688	199.928	298.941	272.852	173.687	100.626	91.4814	121.932	0.481893	1.9301	1.72939	0.896012	significant	0.00395206	dependent	GGGAUGAAUAACAUCCUUUUUUAAUUUUAUUGUAUU
-	964320	MMP0982	319.688	199.928	298.941	272.852	173.687	100.626	91.4814	121.932	MMP0981	586.833	769.189	697.109	684.377	300.14	172.083	164.805	212.343	-1.50823	0.398687	0.574221	1.44028	not significant	0.00227202		GGGAUGAAUAACAUCCUUUUUUAAUUUUAUUGUAUU
-	964320	MMP0979	373.237	182.368	310.77	288.792	165.779	127.449	93.751	128.993	MMP0978	278.954	114.339	179.271	190.855	282.089	221.023	167.315	223.476	0.339127	1.51315	0.577212	0.381464	significant	0.128445	dependent	GGGAUGAAUAACAUCCUUUUUUAAUUUUAUUGUAUU
+	956341	MMP0969	209.37	118.817	143.925	157.371	190.396	187.249	206.691	194.779	MMP0970	138.332	108.009	117.866	121.402	231.694	223.941	247.749	234.461	0.228559	1.29628	0.83075	0.640874	not significant	0.156721		UUGAUUUAAAAUAAUUUACUUUUUUAUUUUUAAGGU
+	951131	MMP0961	1375.81	1353.64	1358.2	1362.55	730.251	759.697	795.456	761.801	MMP0962	88.9365	59.1104	75.0572	74.368	36.3296	49.6768	63.937	49.9811	0.94542	18.3217	15.2418	0.831896	extremely significant	3.46911e-08	dependent	AGCAGUAUAAUUUAUAACUAUUUUCAUUUUUAACGG
-	947236	MMP0959	125.883	164.185	167.454	152.507	139.553	157.584	163.073	153.404	MMP0958	45.6844	49.284	53.7545	49.5743	45.9831	45.0649	54.029	48.359	0.674939	3.07634	3.17219	1.03116	extremely significant	0.00712977	not dependent	UGUUAAUCAUGAAACAUUUCUUAAAUUUUUUAGUAG
-	946332	MMP0958	45.6844	49.284	53.7545	49.5743	45.9831	45.0649	54.029	48.359	MMP0957	9.72365	2.62245	4.76722	5.70444	21.1743	21.9601	19.5903	20.9082	0.884931	8.69047	2.31292	0.266144	extremely significant	8.15922e-05	dependent	AAUUUCUUUUUUACUAUUUUUUCAACUAUUUGUUUA
-	928961	MMP0943	307.376	259.976	285.967	284.44	337.963	338.176	352.248	342.796	MMP0942	117.004	91.1804	120.607	109.597	216.511	203.253	215.509	211.758	0.614691	2.59532	1.61881	0.623742	extremely significant	0.000436027	dependent	AACCCCCGAAUAAUUUUAAAAUUAAUUUAUUUUAAU
-	928961	MMP0942	117.004	91.1804	120.607	109.597	216.511	203.253	215.509	211.758	MMP0941	102.781	72.7221	89.0788	88.1939	223.269	210.608	211.839	215.239	0.195289	1.24268	0.983827	0.791696	not significant	0.0837937		AACCCCCGAAUAAUUUUAAAAUUAAUUUAUUUUAAU
-	926374	MMP0939	358.764	254.93	302.579	305.424	428.013	434.125	461.377	441.172	MMP0938	143.097	61.0595	117.621	107.259	205.553	205.177	188.962	199.897	0.648819	2.84753	2.20699	0.775053	extremely significant	0.00382138	dependent	CAAAAAUAAUUAAAACACUUAUUUAAUUUUUACGGG
+	912682	MMP0923	268.881	264.165	288.575	273.874	462.357	508.437	510.427	493.74	MMP0924	90.0809	62.8895	74.1954	75.7219	194.438	196.563	193.156	194.719	0.723515	3.61683	2.53566	0.701071	extremely significant	2.71581e-05	dependent	CGCUGUGUAAACAGCGCAUUUUUCCUUUCUCAUGAU
-	909193	MMP0920	515.183	680.261	666.771	620.738	569.479	613.493	610.764	597.912	MMP0919	370.026	326.292	363.536	353.285	574.796	547.901	524.952	549.217	0.430864	1.75705	1.08866	0.619598	significant	0.0152406	dependent	AGGAACUUAAAUUUUUAAUUUAACUUUUUUUAGUGA
-	902878	MMP0911	328.936	171.246	263.027	254.403	503.636	486.73	507.175	499.18	MMP0910	148.235	76.8478	115.19	113.424	284.42	257.432	310.673	284.175	0.554156	2.24294	1.7566	0.783168	extremely significant	0.0366944	dependent	GAAAUUAUAAUACAUUCAUAAUUUAUUUUUUAAUUA
+	902076	MMP0908	547.326	370.126	466.027	461.159	632.428	604.426	609.224	615.359	MMP0909	229.585	114.418	171.057	171.687	330.033	283.677	336.225	316.645	0.627706	2.68605	1.94337	0.723505	extremely significant	0.00652711	dependent	UUCCGUAACGUGCGCCCUUGUAGCUUCUUUUGGAUC
-	876268	MMP0884	1110.69	588.531	813.873	837.698	1113.52	1013.68	1073.18	1066.8	MMP0883	688.345	412.496	527.695	542.845	658.154	643.23	677.618	659.667	0.35198	1.54316	1.61717	1.04796	significant	0.0910421	not dependent	AUUAUCAAUAUAUUCGUUAUUUCCAAUUUUUAGAAC
-	869511	MMP0877	166.868	127.497	137.144	143.836	158.08	181.588	158.863	166.177	MMP0876	111.467	78.2773	94.9459	94.8969	108.099	104.13	113.598	108.609	0.340244	1.51571	1.53005	1.00946	significant	0.0172888	not dependent	UAGAAAAAAUUAAAAAAUAAUUUACUUUUUUAAAUC
+	851427	MMP0859	79.8565	101.579	121.359	100.932	36.8744	47.9534	34.5589	39.7956	MMP0860	48.2888	40.3689	51.477	46.7116	33.0741	35.9987	39.9129	36.3286	0.537196	2.16074	1.09543	0.506971	extremely significant	0.0188073	dependent	CUUCGGAGCUGCCACACAUUUUCUUAUUUUUGAAAU
+	845689	MMP0855	175.198	331.666	255.98	254.281	77.7741	111.857	77.285	88.9721	MMP0856	209.075	268.704	256.008	244.596	83.3713	131.465	88.7646	101.2	0.0380903	1.0396	0.879168	0.845681	not significant	0.428333		AAACCCCAAAAUUACCCUUUAAAAAUUUUUUAGGAG
-	839198	MMP0848	12.2982	32.1628	19.0749	21.1786	23.0475	17.4135	18.2538	19.5716	MMP0847	22.0808	16.8332	19.2262	19.3801	38.7231	39.8943	46.5892	41.7355	0.0849235	1.0928	0.468943	0.429119	not significant	0.395218		UAGAUUAUCUUUUUUUAAUUUUUAAUUUAUUCGGGA
-	822551	MMP0835	18.0707	7.73941	16.0069	13.939	30.8912	23.6551	23.3329	25.9597	MMP0834	10.1204	5.73459	8.29959	8.05151	28.6719	24.8384	32.7388	28.7497	0.422375	1.73123	0.902957	0.52157	significant	0.0973365	dependent	UUAAAUCUAAUAUCUUCUUUUUUAGAUUUUUCAAGC
-	803062	MMP0811	120.605	38.633	90.8587	83.3656	203.356	176.664	196.554	192.192	MMP0810	83.1021	39.7401	52.2186	58.3536	205.661	201.132	187.701	198.165	0.300027	1.42863	0.969858	0.678874	not significant	0.21216		CAAAACAUUAUUAUAUUUUCAGUAUCUUUUUUAGUA
+	785777	MMP0795	64.0974	47.5504	48.9934	53.5471	96.7162	110.053	94.4462	100.405	MMP0796	16.029	10.038	10.2642	12.1104	31.9131	30.7062	32.7302	31.7832	0.773836	4.42157	3.15907	0.714467	extremely significant	0.0044907	dependent	GGGACAAUCCCCCUUACUAACACUAAAUACCCCGAA
+	785777	MMP0792	33.5202	34.4394	32.8679	33.6092	34.4501	30.9939	39.0917	34.8452	MMP0793	13.6957	7.63867	13.1551	11.4965	11.1992	9.75154	8.2493	9.73333	0.657936	2.92343	3.57999	1.22458	extremely significant	0.00272057	not dependent	GGGACAAUCCCCCUUACUAACACUAAAUACCCCGAA
-	762473	MMP0776	11.3164	17.4684	12.9907	13.9252	87.8322	95.6086	114.74	99.3936	MMP0775	4.8067	2.1606	2.8279	3.26507	37.6816	26.5775	28.6749	30.978	0.765528	4.26489	3.20852	0.752309	extremely significant	0.00822746	dependent	UAACUAAAUAUUCCCUUUCAAAGUUUCUUUUAAAAA
-	753043	MMP0765	47.9845	29.9594	38.623	38.8556	93.0855	93.9558	107.781	98.2741	MMP0764	25.2352	12.5647	14.8465	17.5488	55.2342	53.8172	51.8065	53.6193	0.548359	2.21415	1.83281	0.827773	extremely significant	0.0171102	dependent	ACAUUGAUUAAAAAUACUCUUUUUUCUUUUUUAGUA
-	720905	MMP0729	123.068	109.495	129.033	120.532	150.904	151.034	151.068	151.002	MMP0728	70.4244	36.8136	57.4738	54.9039	81.2074	75.5573	77.3126	78.0258	0.544486	2.19532	1.93528	0.881547	extremely significant	0.00415073	dependent	AAACUUGAAAAAAAGAGUUAGUAGCUACUUUAACAA
+	713955	MMP0720	261.786	281.092	293.623	278.833	773.979	790.816	846.611	803.802	MMP0721	138.321	112.212	131.852	127.462	438.328	391.973	436.377	422.226	0.542875	2.18758	1.90372	0.870241	extremely significant	0.000138651	dependent	CUCCUAAAAUCCAUAUUAAAUUUUAAUUUUUAAAAA
+	711666	MMP0718	1369.01	1051.09	1387.45	1269.18	817.554	784.011	936.715	846.093	MMP0719	565.009	356.375	466.9	462.761	535.516	523.562	590.522	549.867	0.635387	2.74263	1.53872	0.561039	extremely significant	0.003341	dependent	AAAGGAUAAGCCUUUCUUUUCCAAAAUUUUUACUUU
-	696379	MMP0706	319.346	253.196	298.907	290.483	240.267	245.305	257.101	247.558	MMP0705	163.651	117.87	131.676	137.732	148.277	160.132	162.914	157.108	0.525851	2.10904	1.57572	0.747128	extremely significant	0.00223133	dependent	UUCGGGAACUAACUACUAAAAAAUUUUUUUUGAUUC
-	694390	MMP0704	1288.15	1140.32	1289.21	1239.23	890.658	925.395	936.375	917.476	MMP0703	35.6142	14.5299	20.5717	23.5719	88.8907	87.3002	94.8245	90.3385	0.980979	52.5722	10.156	0.193182	extremely significant	0.000712665	dependent	UAAAAAAGAAUAACUUAAAUUUUUUAUUUUUAUCCC
+	692452	MMP0701	276.607	176.83	230.672	228.036	447.738	450.251	432.09	443.36	MMP0702	206.339	170.186	199.515	192.013	355.696	379.552	399.412	378.22	0.157971	1.18761	1.17223	0.987049	not significant	0.170013		UUAAUGUAAAUAUUAUUUUUAUAAUUUUUAUGGUGU
-	684121	MMP0695	3205.13	2233.65	2909.44	2782.74	4697.6	4955.89	4391.94	4681.81	MMP0694	658.744	348.869	555.821	521.145	1586.08	1871.77	1897.44	1785.1	0.812722	5.33967	2.62272	0.491177	extremely significant	0.0050977	dependent	AAGUAUUCUUUUCAAAUUUUUUUUAUGUUUUAACAC
+	659149	MMP0669	4192.42	5396.24	4466.26	4684.97	3057.59	3344.93	3269.15	3223.89	MMP0670	63.6403	47.6946	53.5373	54.9574	424.472	379.813	439.972	414.752	0.988269	85.2474	7.77305	0.0911823	extremely significant	0.00306392	dependent	AAUAAUUCCUCUUUUUAAUUUUUUAAUUUUUAAGUA
+	654578	MMP0664	178.536	131.119	155.61	155.088	96.5438	88.2779	99.0629	94.6282	MMP0665	92.6581	54.5584	86.0731	77.7632	82.7545	77.6448	78.9417	79.7803	0.498588	1.99437	1.18611	0.59473	significant	0.00671772	dependent	GAUACUAUUUAAUUAAUAAUCCAAUAUUUUUGUGAA
-	650252	MMP0660	102.363	80.7789	102.724	95.2886	110.582	114.188	124.392	116.387	MMP0659	60.7768	52.0437	51.3195	54.7134	81.2497	91.8017	92.8051	88.6188	0.425814	1.7416	1.31335	0.754106	significant	0.0092691	dependent	UGCUUUUUUAAAUACUAAUUAUUUUGAUUUUGGUGA
+	646761	MMP0654	4665.52	4214.88	4303.48	4394.63	3253.98	3318.22	3329.48	3300.56	MMP0655	82.2085	38.1129	45.5672	55.2962	230.405	240.424	273.904	248.244	0.987417	79.4742	13.2956	0.167295	extremely significant	0.000456177	dependent	UUUUCAUUUUUAACUAUUUUUUUAUUAUUUUAAAAU
+	629868	MMP0636	280.55	292.725	297.869	290.381	510.767	515.188	529.264	518.406	MMP0637	120.041	68.0839	94.4514	94.1923	333.236	304.014	344.118	327.123	0.675625	3.08285	1.58475	0.514051	extremely significant	0.00140313	dependent	AGAAUAAUAAAUUAUUUUUUUCUUAAAUUUUAUCAA
-	619644	MMP0627	5553.07	3922.1	4666.25	4713.81	8863.86	8042.44	8907.42	8604.57	MMP0626	5153.58	6746.42	5165.49	5688.5	6242.92	5993.59	5933.34	6056.62	-0.206773	0.828656	1.42069	1.71445	not significant	0.120914		GAUUUAUCUUCAGAGACAUGGCAAAAGAAAUGAAUA
+	613376	MMP0618	296.686	303.749	461.523	353.986	307.733	308.149	382.193	332.692	MMP0619	152.893	334.932	323.192	270.339	144.93	151.323	191.601	162.618	0.2363	1.30941	2.04585	1.56242	not significant	0.176849		UCCUAUCAAUAAACUUUUUUCUAAUUAUAUUAAUUU
-	603086	MMP0608	428.539	379.742	418.35	408.877	486	487.225	471.035	481.42	MMP0607	370.234	260.237	311.969	314.147	408.496	433.757	440.195	427.483	0.231684	1.30155	1.12617	0.865258	not significant	0.0392034		AAUCUUAAAAAAUAACUUUUUUUAAGUUUUUAGGUU
-	596114	MMP0600	383.896	216.196	311.776	303.956	443.379	415.354	478.007	445.58	MMP0599	54.4482	22.7045	48.2063	41.7863	112.465	118.23	119.614	116.769	0.862525	7.27405	3.81589	0.52459	extremely significant	0.014339	dependent	AAAGAAAUUUUAAAGACUCUUUUUUAAUUUUAACCA
+	593358	MMP0596	748.247	677.297	742.292	722.612	1300.72	1304.49	1304.84	1303.35	MMP0597	669.689	361.88	538.297	523.289	978.485	918.777	957.044	951.435	0.275838	1.38091	1.36988	0.992013	not significant	0.073966		AGGGUAAAAGAAAUUUUUGAUAACGUAUAUUCAGUA
-	588699	MMP0592	7.23961	7.28936	8.51847	7.68248	6.72641	1.80415	7.27389	5.26815	MMP0591	644.759	353.411	515.611	504.594	513.588	482.483	538.751	511.607	-64.6811	0.0152251	0.0102972	0.676335	not significant	0.0137915		UUAUGAAAAAAAUACACUACUUAUUUUUUUUAAGUU
-	574641	MMP0577	3674.38	4031.63	3346.72	3684.25	2321.62	2324.01	2579.05	2408.23	MMP0576	5685.88	5186.43	5278.33	5383.55	3576.6	3536.12	3607.8	3573.51	-0.461234	0.684353	0.673912	0.984743	not significant	0.00152277		CACGAAAAAGUCGUUGAAAAGGUUGUUGAAUUCGUA
-	573806	MMP0576	5685.88	5186.43	5278.33	5383.55	3576.6	3536.12	3607.8	3573.51	MMP0575	900.344	2004.9	852.837	1252.69	500.708	564.022	546.314	537.015	0.767311	4.29758	6.65439	1.54841	extremely significant	0.00170461	not dependent	CGAAACGAAAAACGUACUCAGAGAUGACGAUGAAGC
-	565674	MMP0566	603.649	436.682	559.307	533.213	603.344	570.575	569.861	581.26	MMP0565	35.9521	17.3056	28.6461	27.3012	103.728	96.4728	111.282	103.828	0.948799	19.5307	5.5983	0.286641	extremely significant	0.00448968	dependent	AAUUAUAAUAUAUAUCUUUUUUAUUAAUUUUAGAUU
+	561232	MMP0559	241.485	278.32	359.233	293.013	170.765	157.128	171.52	166.471	MMP0560	37.207	22.0075	33.7553	30.9899	65.8275	63.6922	65.0712	64.8636	0.894237	9.4551	2.56648	0.271438	extremely significant	0.00792678	dependent	UGGAAAAUAAGUAUUUCUCUUUUUAAUUUUUAAAUU
+	554982	MMP0550	278.301	168.991	211.968	219.754	137.222	127.288	122.857	129.122	MMP0551	23.6867	9.81697	14.644	16.0492	50.5895	46.7726	45.6312	47.6644	0.926967	13.6925	2.70898	0.197845	extremely significant	0.0110193	dependent	GAAUAAUUUUCUAAACUUUUAAACUAAUUUUGGUGU
+	547230	MMP0542	307.869	401.698	381.802	363.79	400.053	427.111	443.179	423.448	MMP0543	188.971	181.701	186.099	185.59	250.182	255.298	272.158	259.213	0.489842	1.96018	1.63359	0.83339	significant	0.0120946	dependent	UAAAGCCUCAUAUUGUCAUAGGUGACCUUUCAAAAA
-	529994	MMP0524	14.2676	5.86353	21.318	13.8164	4.47134	7.61906	3.69756	5.26265	MMP0523	14.0941	5.40609	10.6136	10.038	8.94827	14.5176	13.4528	12.3062	0.273474	1.37641	0.427641	0.310692	not significant	0.256188		AUAAAAUAAUAUCCAUAUCUUUUAAUUUUUUAAAAA
-	523552	MMP0520	34.0071	22.8221	31.7377	29.5223	48.2177	43.2963	50.216	47.2433	MMP0519	16.1225	3.02484	12.3721	10.5065	16.6892	15.7219	13.2056	15.2056	0.644118	2.80992	3.10698	1.10572	extremely significant	0.0109986	not dependent	UAAAACUAAAAUUAUAGCUUUUUUUCAUUUUAAGGC
+	520991	MMP0514	74.3415	73.8224	72.4267	73.5302	32.8724	36.7552	28.4812	32.7029	MMP0515	2.38711	0.8584	2.80879	2.0181	6.23784	4.46161	6.24588	5.64844	0.972554	36.4353	5.78973	0.158904	extremely significant	5.35847e-08	dependent	UUUCUUUUUUAUCUACUUUUUUUGUAUUUUUUAUAG
+	440436	MMP0441	46.4071	40.9122	30.8253	39.3815	134.742	117.514	101.526	117.928	MMP0442	617.985	546.925	579.759	581.556	1732.21	1723.13	1713.43	1722.92	-13.7672	0.0677175	0.0684462	1.01076	not significant	0.000452687		GCUGAGCGUUAAAUAACUUAAUUUUAUUUUUGUUAU
+	440226	MMP0440	929.038	1343.08	1079.33	1117.15	3267.48	3455.26	3413.06	3378.6	MMP0441	46.4071	40.9122	30.8253	39.3815	134.742	117.514	101.526	117.928	0.964748	28.3673	28.6498	1.00996	extremely significant	0.00614058	not dependent	AAUUUUUUCACCAUUAUUUCUAUUUAAUUUUAAUUU
+	405334	MMP0405	1444.6	1391.29	1337.21	1391.03	631.795	663.41	649.773	648.326	MMP0406	63.0634	26.9411	41.4488	43.8178	99.5843	91.6396	112.006	101.077	0.9685	31.7459	6.41421	0.202049	extremely significant	7.59374e-05	dependent	GUGCCCAAUUUAAACUAAUUCUUUUUUUAUUCGGGA
+	397298	MMP0397	414.961	492.31	471.097	459.456	452.468	486.551	483.271	474.096	MMP0398	190.608	175.503	197.672	187.928	299.626	287.613	286.466	291.235	0.590978	2.44485	1.62788	0.665841	extremely significant	0.00221413	dependent	AAAUAAAUAAUUUUAUUUCUUUUCUGUUUUUGAUAA
+	372673	MMP0381	238.527	265.457	263.342	255.775	158.299	153.531	150.299	154.043	MMP0382	315.856	278.055	316.963	303.625	188.406	167.5	170.426	175.444	-0.187076	0.842406	0.878017	1.04227	not significant	0.0215835		UCAGCAGGGAUGACAAUCAUCAUCGAGUGGUUUAUA
-	359508	MMP0363	155.831	104.386	140.001	133.406	113.358	114.785	110.573	112.905	MMP0362	53.523	32.3462	41.9054	42.5915	56.1341	56.0409	54.441	55.5387	0.680738	3.13222	2.03292	0.649033	extremely significant	0.00813286	dependent	UUUUAGCAUACGUUUCAAUUUUACUUUUUUUAGAAG
-	355866	MMP0359	1232.81	998.638	1159.04	1130.16	1060.73	1071.07	1095.52	1075.77	MMP0358	541.157	348.859	490.311	460.109	650.025	625.89	727.549	667.821	0.592883	2.4563	1.61087	0.655812	extremely significant	0.000984152	dependent	UUUAUAAAUACCCCUGCACAAUUUCAUUUCUACAGA
+	349789	MMP0353	237.926	292.549	298.666	276.38	147.514	148.168	153.924	149.869	MMP0354	48.4491	30.3732	50.9537	43.2587	55.2725	55.1601	53.5787	54.6704	0.843481	6.38901	2.74131	0.429066	extremely significant	0.00174531	dependent	UUGGAAAUUUGAAAUAAAUUUUUUAUUUCAUUGUGA
-	344200	MMP0348	684.059	686.867	747.422	706.116	199.457	121.725	143.701	154.961	MMP0347	90.0055	19.359	54.9319	54.7655	83.0391	73.3687	64.9714	73.7931	0.922441	12.8935	2.09994	0.162869	extremely significant	1.17099e-05	dependent	AAAAAACCUUAACUUUCAUUGUUCUUUUUUUGAUUA
-	342435	MMP0346	294.371	223.514	257.59	258.492	290.866	260.42	239.204	263.497	MMP0345	59.5221	47.1809	56.1046	54.2692	148.292	122.414	124.994	131.9	0.790055	4.76314	1.9977	0.419408	extremely significant	0.00413358	dependent	GAUUUAAAAAUUAUUUUUUUCUUAAUUUUUCAGGUG
-	321139	MMP0325	622.277	825.035	704.924	717.412	331.798	368.726	353.111	351.212	MMP0324	39.6411	20.507	28.6408	29.5963	77.5391	74.9574	61.5775	71.358	0.958746	24.2399	4.92183	0.203046	extremely significant	0.00342712	dependent	ACUUAUUUAAAUCUGCUUUUUUACAUAUUUUAACAC
-	297294	MMP0297	1804.59	1424.44	1562.99	1597.34	2190.29	2322.2	2216.14	2242.88	MMP0296	213.387	148.742	190.53	184.22	1044.43	1093.41	1110.34	1082.72	0.884671	8.67085	2.07151	0.238906	extremely significant	0.00253535	dependent	UUUUUACUUAAUUAAUAGAUUUUACAUUUUUGGUGA
+	291632	MMP0290	1709.09	750.755	1269.61	1243.15	1105.74	1062.84	1072.58	1080.39	MMP0291	383.851	413.032	443.306	413.396	834.704	869.862	877.634	860.733	0.667461	3.00716	1.25519	0.417401	extremely significant	0.0475645	dependent	AUUAUUGAAUAUUUUAUUUAUUUUUAUUUUUAAUUU
+	289094	MMP0287	214.975	181.696	184.516	193.729	422.698	440.212	421.522	428.144	MMP0288	38.5538	14.8721	28.0433	27.1564	182.36	187.134	181.136	183.544	0.859823	7.13383	2.33266	0.326985	extremely significant	0.000241228	dependent	CCUUGAGCUUUAAAUUUUAAUUAUUAAUUUUAAAUG
+	288095	MMP0285	559.229	405.782	464.783	476.598	702.984	690.374	647.68	680.346	MMP0286	28.1028	21.4488	16.871	22.1409	45.9602	45.0217	53.3025	48.0948	0.953544	21.5257	14.1459	0.657166	extremely significant	0.00462287	dependent	ACAAGUUAUUGUGGCAUCCUGAUUAUAAUCCCGAAG
+	281485	MMP0280	379.45	326.892	397.314	367.885	318.78	347.091	367.338	344.403	MMP0281	136.544	118.486	137.606	130.879	333.662	337.833	333.308	334.934	0.64424	2.81088	1.02827	0.365817	extremely significant	0.00239527	dependent	UUAACUUAUUUUUUAAAUUUUAAAUAUUUUUUAUCG
+	265924	MMP0264	105.26	101.959	119.278	108.832	129.388	125.06	131.253	128.567	MMP0265	48.0407	34.7652	50.9094	44.5717	106.043	116.746	140.907	121.232	0.590456	2.44174	1.0605	0.434324	extremely significant	0.000462018	dependent	AGAAUAAUUAGAUUUUAUUUUUAUAUUUUUUAAGGG
+	264952	MMP0263	213.908	205.85	221.491	213.749	286.256	295.768	291.183	291.069	MMP0264	105.26	101.959	119.278	108.832	129.388	125.06	131.253	128.567	0.490841	1.96402	2.26395	1.15271	significant	6.69702e-05	not dependent	AUUCUUUGGAAAAGUAAUGUACAUAUUUUUAAAUAA
-	251109	MMP0249	1172.33	550.739	702.835	808.635	715.401	655.213	676.996	682.537	MMP0248	39.4636	62.1701	50.8571	50.8302	53.4714	53.8558	57.8235	55.0502	0.937141	15.9085	12.3984	0.779357	extremely significant	0.0278578	dependent	UAAACCAUUUAUUUUUCAUUUUAAGCUUUUUUAGGU
-	249779	MMP0245	2172.83	2059.44	2040.67	2090.98	3249.2	3236.43	3407.59	3297.74	MMP0244	90.5378	62.9594	74.3418	75.9464	412.883	440.05	417.202	423.379	0.963679	27.5323	7.7891	0.282908	extremely significant	0.000134749	dependent	AAUAAAUUAAUUUUUUACUAUACUCUUUUUUAAGGU
+	243548	MMP0235	844.85	829.404	892.258	855.504	755.909	833.154	832.695	807.253	MMP0236	200.221	153.789	185.19	179.734	329.714	331.814	359.886	340.472	0.789909	4.75985	2.37098	0.498122	extremely significant	9.67047e-06	dependent	GGAUGCUUUAAACUACCUAUUUUUAAUUUUUGAGGA
+	242678	MMP0234	1441.54	1162.63	1412.22	1338.79	1027.25	1075.24	1071.76	1058.09	MMP0235	844.85	829.404	892.258	855.504	755.909	833.154	832.695	807.253	0.360989	1.56492	1.31072	0.837567	significant	0.0137535	dependent	AUAUAAAAUAUUUAACUAUUUUUUUAUUUUUAAUAU
-	238755	MMP0230	288.111	252.977	281.37	274.153	216.802	223.951	226.698	222.483	MMP0229	234.925	227.793	229.36	230.692	184.976	193.044	202.305	193.442	0.158525	1.18839	1.15013	0.967807	not significant	0.0256372		CGAAUAAUUAAUUUAUUUUACUUUUAACUUUGAAAA
-	154179	MMP0144	122.695	77.6027	107.253	102.517	837.55	954.426	1054.35	948.776	MMP0143	39.0569	38.2495	36.8767	38.0611	342.477	434	452.951	409.809	0.628734	2.69349	2.31516	0.859541	extremely significant	0.0196846	dependent	UUCGUUGAAUAAAUUAAUAUUUUUUAUUUUUGUGAU
-	150596	MMP0141	1466.44	777.102	1118.71	1120.75	1229.17	1112.63	1205.33	1182.38	MMP0140	58.5198	32.8305	44.8279	45.3927	166.822	169.713	189.524	175.353	0.959498	24.6901	6.74285	0.273099	extremely significant	0.0162132	dependent	UAUUUCUUUUUUUUUAAUUAUCGAUUUUUUUGGUGA
+	144442	MMP0137	205.176	172.202	211.07	196.149	691.417	596.527	635.129	641.024	MMP0138	26.6144	24.2076	26.0197	25.6139	506.904	451.267	445.018	467.729	0.869416	7.65791	1.3705	0.178966	extremely significant	0.00243408	dependent	CAAUCACAAAAUACAAUUUUUAAAAUUUUUUGAAAA
+	143392	MMP0136	1059.88	826.537	947.7	944.705	679.883	646.235	650.044	658.721	MMP0137	205.176	172.202	211.07	196.149	691.417	596.527	635.129	641.024	0.79237	4.81626	1.02761	0.213362	extremely significant	0.00330409	dependent	UUUUUAUUUUAUUAUUUUUUACAUUAUUUUUCGGUG
-	125221	MMP0119	52.0209	26.1084	40.5133	39.5475	63.2418	71.5812	73.3245	69.3825	MMP0118	60.4542	47.1786	54.2329	53.9552	73.6966	64.6428	74.3102	70.8832	-0.364314	0.732969	0.978828	1.33543	not significant	0.0930971		AUUUUAAAAAUAUUUUAUUUAUUUUCUUAUUACAUU
+	117403	MMP0108	148.532	122.981	148.637	140.05	517.511	510.915	509.006	512.477	MMP0109	7.45585	5.06758	6.26637	6.26327	85.3546	72.7902	73.8826	77.3425	0.955278	22.3605	6.62608	0.296329	extremely significant	0.0019271	dependent	CUACAGAAUAAUUUUUUUACUUAUUUUUUUUCAGGU
-	109266	MMP0101	834.709	504.252	732.93	690.63	492.31	482.671	518.685	497.889	MMP0100	416.22	242.287	356.995	338.501	261.926	261.551	292.7	272.059	0.509867	2.04026	1.83008	0.896982	extremely significant	0.0245927	dependent	AUCUAUUUUUAUUCUUUUUUUAUUUUUUUAUCGCGA
-	102873	MMP0093	5809.95	5077.19	5256.71	5381.28	4258.02	4156.75	4486.31	4300.36	MMP0092	1113.85	368.778	731.326	737.986	1581.41	1457.18	1523.19	1520.59	0.862861	7.29185	2.82808	0.387841	extremely significant	5.66816e-05	dependent	AAAUUAUAAUUAUUUUAGAUAUCUUUUUUUUAGACU
-	101827	MMP0091	814.385	687.01	757.855	753.084	2317.47	2366.42	2455.75	2379.88	MMP0090	23.5694	7.49412	14.0124	15.0253	133.697	124.119	128.22	128.679	0.980048	50.121	18.4948	0.369002	extremely significant	0.00108624	dependent	AGUGGAAAACUACCCACUAAUCUCUUUUUUUGGUGU
-	97056	MMP0086	230.78	266.791	266.853	254.808	463.916	449.088	456.947	456.65	MMP0085	187.655	155.801	175.69	173.049	369.456	357.278	363.77	363.502	0.320866	1.47246	1.25625	0.853165	not significant	0.00342114		AGCCAUACAAUGCAAUUUACGCGGUAACCGAGCGAA
-	87503	MMP0076	96984.5	140071	105275	114110	86002.7	83294.5	82878.9	84058.7	MMP0075	63.1661	17.3062	34.2664	38.2462	313.291	307.672	321.276	314.079	0.999665	2983.56	267.635	0.0897033	extremely significant	0.00656267	dependent	CGAAUCACUCAUUCGAUUCUUUUAUUUUUUUAUUAG
+	86193	MMP0073	1025.37	920.903	1000.09	982.119	720.622	725.438	718.934	721.664	MMP0074	128.032	62.454	97.3754	95.9536	291.355	276.52	293.164	287.013	0.902299	10.2354	2.5144	0.245658	extremely significant	4.14094e-05	dependent	UUUAAUUAUUUUUUUUAAUAUUUCUCAUUUUAAAAA
-	75110	MMP0062	2739.6	920.307	1795.8	1818.57	2399.59	2168.31	2365.78	2311.22	MMP0061	2811.43	2167.81	2452.27	2477.17	2747.55	2658.17	2781.44	2729.05	-0.362154	0.734131	0.846896	1.1536	not significant	0.168827		UUAGUAGAAUAAUCUACCUGCUUCUUUCUUUAGAAA
+	66812	MMP0050	1035.88	1451.33	1103.26	1196.82	673.074	718.934	660.336	684.114	MMP0051	202.142	103.468	121.068	142.226	313.55	313.708	355.08	327.446	0.881164	8.41496	2.08924	0.248278	extremely significant	0.00561172	dependent	UAAUUUAAAAUUAAAUUUAUAAAUCUUUUUUAGUGA
+	63912	MMP0045	833.515	525.551	743.981	701.016	562.242	534.519	516.786	537.849	MMP0046	258.243	107.692	195.118	187.018	538.024	485.764	495.13	506.306	0.733219	3.74839	1.0623	0.283402	extremely significant	0.00825833	dependent	UUACAUUUAACUAGCUAUUUUAACUUUUUUUAAAAU
+	54470	MMP0036	313.405	256.477	261.21	277.031	556.733	569.495	557.616	561.281	MMP0037	27.263	13.2877	21.4744	20.675	222.426	227.967	235.153	228.516	0.925369	13.3993	2.4562	0.183309	extremely significant	0.00179604	dependent	UACCUAAUUUUAAUGAAUAUUUAACUUUUUUAACAG
+	52730	MMP0034	548.526	572.9	534.097	551.841	873.209	953.91	917.779	914.966	MMP0035	264.97	151.181	216.462	210.871	543.516	521.809	554.951	540.092	0.617878	2.61696	1.69409	0.647351	extremely significant	0.00246968	dependent	ACUUUAACAAAUUAAUUUUAAUUUAUUUUUUAGUGG
+	47803	MMP0030	179.337	125.344	145.773	150.151	336.845	327.379	351.735	338.653	MMP0031	84.0416	36.9516	55.8491	58.9474	122.184	101.974	115.536	113.231	0.607414	2.54721	2.99081	1.17415	extremely significant	0.00622743	not dependent	AUUGUAAAAUAAUUAAUGAUAUUCCAAUUUUAAGAG
-	28933	MMP0020	684.194	1078.97	1188.19	983.785	619.079	697.132	767.113	694.441	MMP0019	72.6342	40.1189	42.3906	51.7146	259.144	243.999	275.857	259.667	0.947433	19.0234	2.67436	0.140583	extremely significant	0.0127351	dependent	ACUUUGAAUCUUUAUUGUUUUUAUUAUUUUUUAAUU
-	17565	MMP0009	111.174	106.267	108.523	108.654	88.9649	100.612	100.518	96.6982	MMP0008	121.105	98.3175	100.999	106.807	130.585	121.415	125.786	125.929	0.0169985	1.01729	0.767879	0.754826	not significant	0.411529		UUUUAUUUUAUUUUAUUUUAUUUUAUUUUUUAGACA
