# Supplementary material for: Internal transcription termination widely regulates differential expression of operon-organized genes including ribosomal protein and RNA polymerase genes in an archaeon
Source: Nucleic Acids Res. 2023 Jul 13;51(15):7851–67. doi: 10.1093/nar/gkad575 (PMC10450193; doi:10.1093/nar/gkad575)
Supplement: gkad575_Supplemental_Files [file gkad575_supplemental_files.zip › Dataset S3. Transcription abundances of the rpl37Ae_rpoP genes in different organisms.xlsx]

## Sheet: Sheet1
Supplementary Dataset S3: Transcription abundances of the rpl37Ae_rpoP genes in different organisms.
Based on the transcriptomic data of the cited reference, transcrption abundances of the rpl37Ae_rpoP genes in different organisms are listed.
	Organism	Gene	Start	End	Strand	Gene expression			Function		reference
tko	Thermococcus kodakarensis					raw read countings per gene					Jäger D, Förstner KU, Sharma CM, Santangelo TJ, Reeve JN. Primary transcriptome map of the hyperthermophilic archaeon Thermococcus kodakarensis. BMC Genomics. 2014 Aug 16;15(1):684. doi: 10.1186/1471-2164-15-684. PMID: 25127548; PMCID: PMC4247193.
						Pexp	PS	C
		TK0616	527502	527651	+	14.5	41	278	RpoP	DNA-directed RNA polymerase subunit P
		TK0617	527705	528331	+	467.333	664.333	1657.33	Rpl37Ae	50S ribosomal protein L37Ae
ton	Thermococcus onnurineus					normalized mRNA expression					Cho S, Kim MS, Jeong Y, Lee BR, Lee JH, Kang SG, Cho BK. Genome-wide primary transcriptome analysis of H2-producing archaeon Thermococcus onnurineus NA1. Sci Rep. 2017 Feb 20;7:43044. doi: 10.1038/srep43044. PMID: 28216628; PMCID: PMC5316973.
						YPS	MMC	MMF
		TON_0454	423683	423832	-	3008.8	1890.95	4240.27	RpoP	DNA-directed RNA polymerase subunit P
		TON_0455	423866	424126	-	6445.8	5420.4	8075.81	Rpl37Ae	50S ribosomal protein L37Ae
mac	Methanosarcina acetivorans					expression values					Guss AM, Kulkarni G, Metcalf WW. Differences in hydrogenase gene expression between Methanosarcina acetivorans and Methanosarcina barkeri. J Bacteriol. 2009 Apr;191(8):2826-33. doi: 10.1128/JB.00563-08. Epub 2009 Feb 6. PMID: 19201801; PMCID: PMC2668380.
		MA1775	·	·	·	1589.1			Rpl37Ae	50S ribosomal protein L37Ae
		MA4672	·	·	·	306.802			RpoP	DNA-directed RNA polymerase subunit P
mbu	Methanococcoides burtonii					Mean value					Campanaro S, Williams TJ, Burg DW, De Francisci D, Treu L, Lauro FM, Cavicchioli R. Temperature-dependent global gene expression in the Antarctic archaeon Methanococcoides burtonii. Environ Microbiol. 2011 Aug;13(8):2018-38. doi: 10.1111/j.1462-2920.2010.02367.x. Epub 2010 Nov 8. PMID: 21059163.
						4°C	23°C
		Mbur_0201	183096	183383	+	16334.9	14237.8		Rpl37Ae	LSU ribosomal protein L37Ae
		Mbur_0202	183389	183529	+	11861.3	9527.05		RpoP	DNA-directed RNA polymerase subunit P
